# Supplementary material for: The associations between gut microbiota and inflammatory skin diseases: a bi-directional two-sample Mendelian randomization study
Source: Front Immunol. 2024 Feb 2;15:1297240. doi: 10.3389/fimmu.2024.1297240 (PMC10869565; doi:10.3389/fimmu.2024.1297240)
Supplement: Supplementary file 2 [file Table_1.xlsx]

## Sheet: Supplementary Table 1
Supplementary Table 1: IVs related to exposures (211 GM taxa) and outcomes (atopic dermatitis, psoriasis, and rosacea)
Level	NO.	Exposure	SNP	Chr	Position	Gene_name	Effect_allele	Other_allele	Beta.exposure	SE.exposure	Pval.exposure	F-statistics	Beta.outcome.ad	SE.outcome.ad	Pval.outcome.ad	Beta.outcome.pso	SE.outcome.pso	Pval.outcome.pso	Beta.outcome.ros	SE.outcome.ros	Pval.outcome.ros
													Atopic dermatitis			Psoriasis			Rosacea
phylum	1	phylum.Lentisphaerae.id.2238	rs73113483	3	6223568		T	A	-0.131681	0.0288503	8.79384e-06	20.8239	0.0443739	0.0193053	0.0215313	0.0175423	0.0228302	0.44226	-0.000579503	0.0461232	0.989975
phylum	2	phylum.Lentisphaerae.id.2238	rs2031282	13	20687179		A	G	0.120412	0.0270263	5.86463e-06	19.8419	0.0254449	0.0167719	0.129237	0.0234506	0.0198117	0.236542	-0.0427148	0.0403048	0.289238
phylum	3	phylum.Lentisphaerae.id.2238	rs77599476	20	61394262		A	G	0.229981	0.0479918	1.90263e-06	22.9519	-0.0362437	0.0278111	0.192503	-0.0127411	0.0329627	0.699104	-0.142707	0.0666246	0.0321966
phylum	4	phylum.Lentisphaerae.id.2238	rs2825714	21	21023966		A	G	-0.138226	0.0289096	1.49772e-06	22.8514	-0.00235602	0.0169451	0.88942	-0.0380424	0.0199626	0.0566918	-0.0556574	0.0407509	0.172003
phylum	5	phylum.Lentisphaerae.id.2238	rs11770843	7	146795379	ENSG00000174469	C	T	0.111896	0.0234776	1.13813e-06	22.7056	0.0149867	0.0134734	0.266002	-0.00529519	0.0159982	0.740653	0.035965	0.0323121	0.265687
phylum	6	phylum.Lentisphaerae.id.2238	rs62570196	9	111086170		C	T	-0.217203	0.0439621	9.64474e-07	24.3973	0.0620611	0.0317042	0.0502887	0.0289432	0.0371324	0.435709	-0.0498866	0.0760635	0.511918
phylum	7	phylum.Lentisphaerae.id.2238	rs72640280	1	11943792		A	G	0.220185	0.0485947	5.19196e-06	20.5197	-0.00739707	0.027889	0.79083	0.0517948	0.0325869	0.111961	-0.0643596	0.0666098	0.333935
phylum	8	phylum.Lentisphaerae.id.2238	rs17114848	15	25162535		G	A	0.148972	0.0324162	6.76994e-06	21.1107	0.00322914	0.0212598	0.879274	-0.0233436	0.0252949	0.35608	0.00175852	0.0514378	0.972728
phylum	9	phylum.Lentisphaerae.id.2238	rs2731834	5	94720245		C	G	0.109935	0.0236848	3.79601e-06	21.535	-0.0153192	0.0147654	0.299501	-0.00387909	0.017498	0.824557	0.0447234	0.0354544	0.207152
phylum	10	phylum.Lentisphaerae.id.2238	rs1002941	15	101242690		G	A	0.107661	0.0233382	4.3088e-06	21.2714	-0.00861037	0.0147318	0.5589	0.00934795	0.0174008	0.591119	0.0526883	0.0352401	0.134883
phylum	11	phylum.Lentisphaerae.id.2238	rs60995569	10	53930085	ENSG00000185532	T	G	-0.16062	0.0336806	9.19393e-06	22.733	-0.00555735	0.0202589	0.783841	0.00346638	0.0239683	0.885008	0.0317843	0.0485599	0.512766
phylum	12	phylum.Proteobacteria.id.2375	rs10750258	11	123997498	ENSG00000110002	A	C	-0.0491248	0.010824	8.71899e-06	20.5957	0.0101999	0.013098	0.436135	0.0227848	0.01549	0.141307	-0.0108095	0.0314352	0.730946
phylum	13	phylum.Proteobacteria.id.2375	rs6707783	2	52053891		C	T	0.0849593	0.0187782	8.08593e-06	20.4674	-0.00135582	0.0218686	0.950564	-0.0216321	0.0259366	0.404261	0.0127296	0.0523745	0.807967
phylum	14	phylum.Proteobacteria.id.2375	rs72771021	10	13841631	ENSG00000151474	C	T	0.141726	0.0309242	7.18097e-06	20.9993	-0.0123003	0.0250637	0.623596	0.0190632	0.0298063	0.522454	0.0803105	0.0597849	0.179167
phylum	15	phylum.Proteobacteria.id.2375	rs3890996	22	20301800	ENSG00000128185	T	G	-0.0474614	0.0105645	6.94663e-06	20.1808	-0.011221	0.0126721	0.375889	-0.0283206	0.0149982	0.0589902	-0.00305764	0.0303598	0.919778
phylum	16	phylum.Proteobacteria.id.2375	rs74757828	8	89541526		A	T	0.0951285	0.0216921	9.25067e-06	19.2294	0.0619011	0.0234025	0.0081677	0.0109928	0.028275	0.697439	-0.0521377	0.0569585	0.360001
phylum	17	phylum.Proteobacteria.id.2375	rs4340090	12	130331764	ENSG00000151952	C	T	-0.0668162	0.0153387	9.99003e-06	18.973	0.0182085	0.0195857	0.352533	-0.0126296	0.0231278	0.585012	-0.0199526	0.0471585	0.672224
phylum	18	phylum.Proteobacteria.id.2375	rs11715072	3	53720793	ENSG00000157388	G	A	-0.0519289	0.0115246	6.90409e-06	20.3009	-0.0114913	0.0137201	0.402282	0.00534992	0.0162614	0.742159	0.0721011	0.0329518	0.0286642
phylum	19	phylum.Proteobacteria.id.2375	rs922773	3	66318042	ENSG00000144741	C	T	-0.0803778	0.0157851	3.67958e-07	25.9256	-0.00437897	0.0208782	0.833871	0.00719226	0.0248062	0.771863	-0.0234064	0.0501337	0.640587
phylum	20	phylum.Proteobacteria.id.2375	rs2532663	10	119247234		G	A	-0.125578	0.0258034	7.46812e-07	23.6814	-0.00299567	0.0209382	0.886234	-0.027866	0.0249228	0.263529	-0.0950003	0.0503808	0.0593431
phylum	21	phylum.Proteobacteria.id.2375	rs12150865	19	43505320		C	T	0.0511615	0.0106407	1.54085e-06	23.1151	0.00156053	0.012842	0.903281	-0.00277082	0.0152058	0.855409	0.0264709	0.0307512	0.389344
phylum	22	phylum.Proteobacteria.id.2375	rs2347697	7	134388240		G	T	0.0502281	0.0108968	4.26914e-06	21.2446	0.00449386	0.0136525	0.742034	-0.0167524	0.0161412	0.29933	-0.0567137	0.0327451	0.0832779
phylum	23	phylum.Proteobacteria.id.2375	rs312757	17	68347701		C	G	-0.0517269	0.0112854	4.839e-06	21.0065	0.0154558	0.0127966	0.227124	-0.0188143	0.0151636	0.214698	-0.00183908	0.0306831	0.952205
phylum	24	phylum.Proteobacteria.id.2375	rs12467198	2	124872681	ENSG00000155052	C	T	0.0498267	0.011138	6.30669e-06	20.0108	-0.00109583	0.0127264	0.931382	-0.0248336	0.0151016	0.100087	-0.0744805	0.0305243	0.0146855
phylum	25	phylum.Proteobacteria.id.2375	rs11126162	2	68086034		T	C	-0.0770689	0.0187079	9.25979e-06	16.9692	-0.0208963	0.0229258	0.362045	0.015274	0.0272292	0.574837	-0.00737419	0.0551859	0.893699
phylum	26	phylum.Tenericutes.id.3919	rs74603314	14	46519718		T	C	0.221639	0.0462918	1.55689e-06	22.9136	0.0149509	0.0324386	0.644873	0.0621365	0.0382965	0.104694	0.101344	0.0782148	0.195072
phylum	27	phylum.Tenericutes.id.3919	rs10108398	8	59440824		G	A	0.0769142	0.0153953	1.09e-06	24.9551	0.0175043	0.014115	0.214932	0.0112563	0.0167303	0.501067	0.0335453	0.0338573	0.32179
phylum	28	phylum.Tenericutes.id.3919	rs11890098	2	157532549		A	G	0.074438	0.0153389	9.56571e-07	23.5466	-0.00247743	0.0141164	0.860687	0.0173315	0.0167206	0.299951	0.0723809	0.0338021	0.0322485
phylum	29	phylum.Tenericutes.id.3919	rs72901605	11	47103877	ENSG00000149179	T	C	-0.0841852	0.0178119	3.2579e-06	22.3341	-0.0133939	0.0199443	0.501862	0.0451736	0.023464	0.0542001	-0.0067184	0.0476573	0.887891
phylum	30	phylum.Tenericutes.id.3919	rs3768491	1	109965986	ENSG00000143106	A	G	-0.0681052	0.0149061	4.23352e-06	20.8715	0.0181141	0.0138908	0.19222	-0.00487214	0.0164616	0.767252	0.0168186	0.0333158	0.613683
phylum	31	phylum.Tenericutes.id.3919	rs17214486	14	97159674		C	A	0.06099	0.0135623	6.60866e-06	20.2198	-0.00195028	0.0135827	0.885828	0.0220373	0.0160201	0.168945	0.00541151	0.0326055	0.868181
phylum	32	phylum.Tenericutes.id.3919	rs12566890	1	61850864	ENSG00000162599	T	G	-0.101147	0.0230978	3.65095e-06	19.1729	0.00407766	0.0187744	0.828058	-0.0279033	0.0222866	0.210563	-0.0601195	0.0449995	0.181549
phylum	33	phylum.Tenericutes.id.3919	rs78169027	11	108439087	ENSG00000110723	A	G	-0.108283	0.0237289	5.8761e-06	20.8201	0.0457541	0.0265817	0.085204	0.0391958	0.0313705	0.211502	-0.0574859	0.0637273	0.367024
phylum	34	phylum.Tenericutes.id.3919	rs28537087	15	95309676		G	A	0.0820873	0.0188312	8.07399e-06	18.9986	-0.0253353	0.0146858	0.0845006	0.00937581	0.0174352	0.590749	-0.0152061	0.0352024	0.665768
phylum	35	phylum.Tenericutes.id.3919	rs4885016	13	73170489		T	C	-0.0819606	0.0181628	7.26986e-06	20.3596	-0.0128373	0.0184387	0.486294	0.0360183	0.0220069	0.101697	0.0256282	0.0441639	0.561714
phylum	36	phylum.Tenericutes.id.3919	rs2464826	7	79490250		A	C	0.0944239	0.0211806	8.39505e-06	19.8705	0.00678249	0.0200357	0.734971	0.00940638	0.0236645	0.691006	0.0584906	0.0476765	0.219889
phylum	37	phylum.Tenericutes.id.3919	rs6043847	20	16259524	ENSG00000089177	T	C	-0.114937	0.0248606	4.55476e-06	21.3707	0.0330209	0.0269797	0.220983	0.00375842	0.0319114	0.906245	0.0604767	0.064521	0.348595
phylum	38	phylum.Actinobacteria.id.400	rs7570971	2	135837906	ENSG00000115839	A	C	0.086653	0.0113623	1.41347e-14	58.155	0.00633885	0.0129188	0.62366	-0.0232562	0.0153522	0.129811	-0.0338039	0.0310078	0.275637
phylum	39	phylum.Actinobacteria.id.400	rs9833771	3	32362998	ENSG00000170293	T	C	0.0490077	0.0106564	4.0744e-06	21.1474	0.017229	0.0126785	0.174173	0.00664733	0.0150376	0.658455	0.0300701	0.0303975	0.322551
phylum	40	phylum.Actinobacteria.id.400	rs1397793	5	90471451		G	A	-0.0521387	0.0111587	3.73769e-06	21.8294	-0.00943552	0.0138641	0.496141	-0.0112868	0.0164043	0.49143	0.0581072	0.0331921	0.0800092
phylum	41	phylum.Actinobacteria.id.400	rs6496870	15	92467422	ENSG00000176463	T	C	0.0510777	0.0113809	4.61743e-06	20.1402	0.00556432	0.0131636	0.67251	-0.00487305	0.0155972	0.754713	0.0179485	0.0315222	0.56909
phylum	42	phylum.Actinobacteria.id.400	rs857444	6	14617591		C	T	0.0507315	0.0109885	3.80349e-06	21.3125	0.00954666	0.0130866	0.465697	-0.0187018	0.0154955	0.227463	0.0328966	0.0314347	0.295328
phylum	43	phylum.Actinobacteria.id.400	rs4429415	2	213756191		C	T	0.0581908	0.0111343	2.05146e-07	27.3106	0.00595552	0.0127042	0.639225	-0.0230247	0.0150467	0.125963	-0.0130834	0.0304957	0.667905
phylum	44	phylum.Actinobacteria.id.400	rs10841473	12	20378911		G	C	-0.0596572	0.0117537	4.46577e-07	25.759	-0.0236265	0.0150225	0.115779	-0.00428621	0.0177846	0.80955	-0.048708	0.0359995	0.17605
phylum	45	phylum.Actinobacteria.id.400	rs74037001	14	23847194	ENSG00000166091	G	A	-0.0819391	0.0165334	6.7124e-07	24.5589	0.0219624	0.0221531	0.321495	0.00491152	0.026277	0.851729	0.0431946	0.0533079	0.417776
phylum	46	phylum.Actinobacteria.id.400	rs55888705	4	1517826		A	G	0.0534221	0.0109975	1.31242e-06	23.5941	0.00624369	0.0140756	0.657344	0.00807341	0.0166211	0.627157	-0.00493814	0.0337386	0.883634
phylum	47	phylum.Actinobacteria.id.400	rs62448869	7	24464799		T	A	-0.0524531	0.0108226	1.13897e-06	23.4872	-0.0139679	0.0127971	0.275055	0.0246954	0.0151383	0.102824	0.0293398	0.030693	0.339117
phylum	48	phylum.Actinobacteria.id.400	rs12528285	6	92775210		C	T	0.0809469	0.0180784	5.68792e-06	20.0462	-0.021894	0.0202011	0.278454	0.0291777	0.0239127	0.222399	-0.0473241	0.0483113	0.327301
phylum	49	phylum.Actinobacteria.id.400	rs13192624	6	113129609		T	C	-0.0522862	0.0117742	9.32576e-06	19.7179	0.00681519	0.0147801	0.644723	-0.0401581	0.0174336	0.021251	0.054563	0.0354126	0.123371
phylum	50	phylum.Actinobacteria.id.400	rs80124826	2	239936384		T	C	-0.124191	0.0278566	8.75422e-06	19.8725	0.0626922	0.0390668	0.10855	-0.00034626	0.0457743	0.993964	-0.113663	0.0940082	0.226634
phylum	51	phylum.Actinobacteria.id.400	rs75211493	19	5300465	ENSG00000105426	G	A	0.0840786	0.0184739	9.27186e-06	20.7111	0.00529318	0.0246352	0.829874	-0.0150156	0.0288348	0.602543	0.0665522	0.0589697	0.259074
phylum	52	phylum.Actinobacteria.id.400	rs6743026	2	102249583		T	C	0.0589446	0.0134622	9.8833e-06	19.1692	-0.0145645	0.0160182	0.36322	-0.00893935	0.0190438	0.638777	-0.0814045	0.0383808	0.0339242
phylum	53	phylum.Actinobacteria.id.400	rs11766971	7	155002747		T	C	0.0476376	0.010646	9.39927e-06	20.0205	0.0200902	0.0127042	0.113791	-0.0109025	0.0150332	0.468311	0.00957311	0.0304509	0.753234
phylum	54	phylum.Bacteroidetes.id.905	rs73846128	3	89340254	ENSG00000044524	A	G	-0.0664262	0.0133481	4.78296e-07	24.7622	-0.0239004	0.0177966	0.17928	0.0193449	0.0211636	0.360682	-0.038796	0.0426964	0.363536
phylum	55	phylum.Bacteroidetes.id.905	rs73512608	13	70522683	ENSG00000150361	G	A	-0.123117	0.0236743	2.53891e-07	27.0399	0.00605702	0.0282505	0.830232	0.0480928	0.033121	0.146493	0.0663584	0.0674289	0.325054
phylum	56	phylum.Bacteroidetes.id.905	rs73975615	17	6461200		G	A	-0.207163	0.0442629	1.20411e-06	21.892	-0.120238	0.0740799	0.104572	0.22653	0.0823904	0.00596912	-0.359842	0.178973	0.044369
phylum	57	phylum.Bacteroidetes.id.905	rs2032750	2	53831026		T	C	-0.0510857	0.0106804	1.70835e-06	22.8756	0.00327265	0.0126873	0.796448	0.00901216	0.0150186	0.548461	-0.00448265	0.0304282	0.88288
phylum	58	phylum.Bacteroidetes.id.905	rs7546249	1	176792690	ENSG00000116183	T	A	-0.0569173	0.0118382	1.41931e-06	23.1136	0.000332922	0.0138044	0.980759	-0.0172464	0.0163851	0.292538	-0.0366676	0.0330966	0.267907
phylum	59	phylum.Bacteroidetes.id.905	rs13291169	9	116888284		C	G	0.0700929	0.0148756	2.60991e-06	22.1998	0.0053687	0.0182019	0.76803	-0.0148227	0.0215657	0.491875	-0.0819499	0.0435874	0.0600911
phylum	60	phylum.Bacteroidetes.id.905	rs17343978	22	27433885		A	C	-0.0556041	0.0120272	7.2247e-06	21.3715	0.000957467	0.0156305	0.951155	0.00396946	0.0185028	0.830131	0.0112544	0.0375604	0.764455
phylum	61	phylum.Bacteroidetes.id.905	rs929878	16	74290641		C	T	-0.0540001	0.0121526	6.5112e-06	19.7426	-0.013102	0.0154337	0.395925	0.0111885	0.018311	0.541183	0.00737673	0.0369198	0.841634
phylum	62	phylum.Bacteroidetes.id.905	rs72706335	1	157495438	ENSG00000143297	T	C	-0.223193	0.0493382	7.13111e-06	20.4535	0.0338502	0.0404539	0.402727	-0.0167974	0.0482513	0.727748	0.0922005	0.0967243	0.340473
phylum	63	phylum.Bacteroidetes.id.905	rs6586324	21	43942135	ENSG00000160190	T	C	0.0477792	0.0105437	7.36878e-06	20.5327	-0.00926341	0.0127626	0.467947	-0.00241758	0.0151282	0.873034	-0.0139466	0.0306245	0.648817
phylum	64	phylum.Bacteroidetes.id.905	rs62531359	8	70916181		T	G	0.0657788	0.0149886	8.42316e-06	19.2576	-0.00155179	0.016385	0.924547	0.0264494	0.0195598	0.176302	0.0255408	0.0391382	0.514027
phylum	65	phylum.Bacteroidetes.id.905	rs62575403	9	136493820		C	T	0.145424	0.0311079	2.95953e-06	21.8495	0.052407	0.0311451	0.0924379	-0.0035879	0.0370022	0.922755	0.132899	0.0748719	0.0758944
phylum	66	phylum.Cyanobacteria.id.1500	rs61972390	13	100566758		T	C	0.107346	0.0242469	9.11371e-06	19.594	-0.0119071	0.0184451	0.518576	0.00785354	0.0218617	0.719418	-0.0283067	0.044319	0.523016
phylum	67	phylum.Cyanobacteria.id.1500	rs789068	18	1008239		G	A	-0.111385	0.0212922	1.57171e-07	27.3584	0.0169103	0.0181556	0.351643	-0.00231589	0.0214539	0.914037	0.0251972	0.0435329	0.562717
phylum	68	phylum.Cyanobacteria.id.1500	rs9864379	3	14306949		T	C	-0.138933	0.0268045	2.03334e-07	26.8579	-0.00738113	0.0178258	0.678822	0.0331073	0.0211651	0.117761	0.0115638	0.0426042	0.786064
phylum	69	phylum.Cyanobacteria.id.1500	rs76531781	7	21647735	ENSG00000105877	T	C	-0.231868	0.0493393	2.87336e-06	22.0728	-0.0115338	0.032262	0.720716	0.0844297	0.0377705	0.0253951	0.0595658	0.0771338	0.439973
phylum	70	phylum.Cyanobacteria.id.1500	rs7148504	14	100168298	ENSG00000036530	G	T	0.0800404	0.0176621	6.62391e-06	20.5311	-0.0289698	0.0128725	0.0244152	-0.0272311	0.015232	0.0738142	-0.0196245	0.0308647	0.524891
phylum	71	phylum.Cyanobacteria.id.1500	rs584122	6	48288456		C	T	-0.151774	0.0326827	4.22775e-06	21.5592	0.0327094	0.0268794	0.223644	0.0306478	0.0318551	0.336	0.147182	0.0640216	0.0215085
phylum	72	phylum.Cyanobacteria.id.1500	rs2314810	17	26104110	ENSG00000007171	C	G	-0.218257	0.0464571	4.24763e-06	22.0602	0.000186764	0.0299331	0.995022	-0.0514131	0.0354343	0.146796	0.0485471	0.0715412	0.497398
phylum	73	phylum.Cyanobacteria.id.1500	rs2553290	4	37842537	ENSG00000169299	A	T	0.0962131	0.0202617	3.61331e-06	22.5422	0.00329249	0.0178539	0.85369	-0.0140726	0.0210791	0.504381	-0.00116582	0.0429279	0.978334
phylum	74	phylum.Cyanobacteria.id.1500	rs12555298	9	110489551		G	A	0.0974327	0.0219351	8.08628e-06	19.7245	0.038815	0.0167913	0.0207989	0.000904933	0.0199104	0.963748	-0.0603417	0.0401743	0.133098
phylum	75	phylum.Cyanobacteria.id.1500	rs2585223	15	100880888	ENSG00000140470	T	C	0.111364	0.0247743	8.85734e-06	20.2006	0.017207	0.0192621	0.371694	0.0508852	0.0228341	0.0258488	0.0152171	0.046237	0.742072
phylum	76	phylum.Euryarchaeota.id.55	rs10202904	2	125440268	ENSG00000155052	T	G	-0.115986	0.0230271	6.1888e-07	25.3575	0.00240018	0.0129206	0.85263	0.00541439	0.0152871	0.723204	0.0285398	0.0309673	0.356732
phylum	77	phylum.Euryarchaeota.id.55	rs76029318	13	41963791		T	C	0.214866	0.0438442	1.04622e-06	24.0036	-0.0031742	0.0262577	0.903781	0.0100264	0.0308017	0.74479	0.0143417	0.0630268	0.819997
phylum	78	phylum.Euryarchaeota.id.55	rs34928225	6	146840876		T	C	0.19977	0.0425421	4.33093e-06	22.038	-0.0331864	0.0217013	0.126206	0.00499497	0.0256483	0.84559	0.0413818	0.0519182	0.425418
phylum	79	phylum.Euryarchaeota.id.55	rs7635189	3	15591607		G	A	0.119983	0.0259356	4.635e-06	21.3895	0.0218358	0.0140429	0.119961	0.000470836	0.0166756	0.977475	-0.0016177	0.0337137	0.961729
phylum	80	phylum.Euryarchaeota.id.55	rs77658038	6	16284785	ENSG00000137198	A	C	-0.160157	0.0340856	4.7542e-06	22.0658	0.00984829	0.0156423	0.52896	0.0100918	0.0184925	0.585256	-0.00738614	0.0374464	0.843635
phylum	81	phylum.Euryarchaeota.id.55	rs894996	4	104418307		C	A	0.203577	0.0440033	5.11931e-06	21.3921	0.0241655	0.0247794	0.329449	0.0376031	0.0292061	0.197917	0.0763617	0.0599545	0.202783
phylum	82	phylum.Euryarchaeota.id.55	rs45498998	21	27368994	ENSG00000142192	G	A	-0.131882	0.029229	5.32453e-06	20.3479	-0.00783004	0.0174505	0.653647	-0.00498423	0.0206551	0.809317	-0.00896104	0.041865	0.830511
phylum	83	phylum.Euryarchaeota.id.55	rs7015093	8	58018853		G	A	-0.118111	0.0264389	7.1987e-06	19.9466	-0.00561793	0.0143495	0.695423	-0.0233658	0.0170333	0.170136	-0.0163564	0.0344026	0.634474
phylum	84	phylum.Euryarchaeota.id.55	rs11022995	11	13893667		G	A	-0.10373	0.0228889	7.73001e-06	20.5273	-0.00487868	0.0126193	0.69905	0.00474509	0.0149458	0.750874	-0.0147608	0.0302986	0.626132
phylum	85	phylum.Euryarchaeota.id.55	rs6508769	19	28827760		T	C	0.150529	0.0337091	8.12354e-06	19.9294	0.00912568	0.0178722	0.609625	0.0221915	0.0211458	0.293969	0.00472159	0.0428559	0.912272
phylum	86	phylum.Euryarchaeota.id.55	rs6064552	20	56042866		T	C	-0.123612	0.0275749	9.3378e-06	20.0845	-0.00339133	0.0163436	0.835617	-0.0215998	0.0192593	0.262064	-0.0121536	0.0391665	0.756328
phylum	87	phylum.Firmicutes.id.1672	rs3792064	2	231678413	ENSG00000135932	G	A	0.0897349	0.0182532	6.75498e-07	24.1655	-0.0800806	0.0291638	0.00603476	-0.0102097	0.0336295	0.761437	-0.0273184	0.0685743	0.690353
phylum	88	phylum.Firmicutes.id.1672	rs112334273	21	40703251		G	A	0.0627459	0.0127415	9.26452e-07	24.2482	0.00977112	0.0141424	0.489621	-0.0169935	0.0167255	0.30962	-0.0177438	0.0338727	0.600392
phylum	89	phylum.Firmicutes.id.1672	rs13421739	2	116724915		C	G	0.0943944	0.0179641	1.94644e-06	27.6078	-0.0167002	0.0250411	0.504829	-0.0500272	0.0296886	0.0919772	-0.12563	0.0598797	0.0359021
phylum	90	phylum.Firmicutes.id.1672	rs2273429	14	52494072	ENSG00000087303	A	G	-0.0702112	0.0153063	9.26239e-06	21.039	0.0468445	0.0205845	0.0228634	-0.0387422	0.0243074	0.11097	-0.0164604	0.0493236	0.738588
phylum	91	phylum.Firmicutes.id.1672	rs7975768	12	97374875		C	G	0.0512732	0.0109226	2.82482e-06	22.0332	-0.00363026	0.0126779	0.774613	-0.0142314	0.0150456	0.344208	0.0191145	0.0304513	0.530197
phylum	92	phylum.Firmicutes.id.1672	rs2332027	4	171672038		G	A	-0.0482656	0.0104823	4.04546e-06	21.199	-0.00648352	0.0130592	0.619562	0.00493831	0.0154521	0.74928	-0.0668143	0.031283	0.0326949
phylum	93	phylum.Firmicutes.id.1672	rs7247191	19	22899585		T	C	-0.0713033	0.0157424	4.73101e-06	20.513	0.0402743	0.0210984	0.0562782	0.0198983	0.0250423	0.426853	-0.00364119	0.0504169	0.942425
phylum	94	phylum.Firmicutes.id.1672	rs72771021	10	13841631	ENSG00000151474	C	T	-0.141357	0.0308303	5.12438e-06	21.0175	-0.0123003	0.0250637	0.623596	0.0190632	0.0298063	0.522454	0.0803105	0.0597849	0.179167
phylum	95	phylum.Firmicutes.id.1672	rs3852931	20	54087963		C	T	-0.0482086	0.0105	4.52594e-06	21.0778	-0.00811046	0.0132486	0.540422	-0.00279759	0.0156793	0.858389	0.00383434	0.0317799	0.903966
phylum	96	phylum.Firmicutes.id.1672	rs12554342	9	116840801		G	C	-0.0525703	0.0116908	6.8085e-06	20.2184	0.0114551	0.0155081	0.46012	0.000772767	0.018322	0.966358	0.0227952	0.0370401	0.538278
phylum	97	phylum.Firmicutes.id.1672	rs2547978	5	98020298		A	G	0.0465802	0.0105075	8.56845e-06	19.6498	-0.0131081	0.0130659	0.315752	0.00191148	0.0154502	0.901538	-0.0771928	0.031312	0.0136908
phylum	98	phylum.Firmicutes.id.1672	rs72738886	5	35770550	ENSG00000152582	T	C	0.0864609	0.0190398	7.67884e-06	20.6189	-0.0273656	0.0240048	0.254284	0.000193078	0.0282506	0.994547	0.0779412	0.0574631	0.174982
phylum	99	phylum.Firmicutes.id.1672	rs4750583	10	15054765		A	G	0.0616007	0.0137936	5.78565e-06	19.9418	-0.00883245	0.0162559	0.586899	0.00183333	0.0191942	0.923906	-0.00929272	0.0389026	0.811205
phylum	100	phylum.Firmicutes.id.1672	rs6815608	4	152131744	ENSG00000109686	T	C	0.0935765	0.0210869	7.23859e-06	19.6905	0.00369211	0.0176115	0.833947	-0.00785943	0.0208815	0.706632	0.0852331	0.0421699	0.0432603
phylum	101	phylum.Firmicutes.id.1672	rs8085381	18	29328305		G	A	0.0647291	0.0146219	8.67253e-06	19.5948	0.00446866	0.0163936	0.785172	-0.00992822	0.01938	0.608447	0.00889277	0.0392428	0.820728
phylum	102	phylum.Firmicutes.id.1672	rs56199908	9	2801371		T	C	-0.186194	0.041051	8.66656e-06	20.565	0.00726372	0.0283431	0.797736	-0.0344497	0.0330243	0.296873	-0.0702587	0.0675455	0.298261
phylum	103	phylum.Firmicutes.id.1672	rs7573799	2	80141964	ENSG00000066032	C	G	-0.0698446	0.0153935	8.05164e-06	20.5847	0.0234045	0.0175115	0.181379	0.0195732	0.0207861	0.346374	-0.0245795	0.0420113	0.558502
phylum	104	phylum.Firmicutes.id.1672	rs6814436	4	161507301		T	C	0.0680205	0.0150844	6.80463e-06	20.3319	-0.0170505	0.0181169	0.346635	-0.0237378	0.021395	0.267214	0.069192	0.0435105	0.111782
phylum	105	phylum.Verrucomicrobia.id.3982	rs74542928	4	100544188	ENSG00000138823	T	C	0.115994	0.0231324	4.08375e-07	25.1396	0.0187925	0.0298387	0.528823	-0.025264	0.034997	0.470362	0.100753	0.0717035	0.159983
phylum	106	phylum.Verrucomicrobia.id.3982	rs11252894	10	5073050		A	C	0.0784055	0.0162769	1.10556e-06	23.1995	-0.0156158	0.0147773	0.29063	-0.00623811	0.0175632	0.722455	-0.0554044	0.0353632	0.117179
phylum	107	phylum.Verrucomicrobia.id.3982	rs2602429	16	81063149	ENSG00000166451	C	T	0.0764148	0.0153487	8.7104e-07	24.7823	0.0145532	0.014393	0.311954	0.0307546	0.0170892	0.0719167	0.00749806	0.0345393	0.82814
phylum	108	phylum.Verrucomicrobia.id.3982	rs11729256	4	95027272		T	C	0.0696984	0.0146953	2.23402e-06	22.4914	-0.0154026	0.0168468	0.360572	0.020361	0.0198965	0.306145	-0.0921434	0.0404152	0.0226126
phylum	109	phylum.Verrucomicrobia.id.3982	rs45598138	1	55522083	ENSG00000169174	C	A	-0.143901	0.03054	2.19127e-06	22.1975	0.00396515	0.0407807	0.922543	0.0334609	0.0479521	0.485303	-0.0262854	0.0981617	0.788871
phylum	110	phylum.Verrucomicrobia.id.3982	rs61779207	1	41074472		G	A	-0.0755253	0.0164385	5.27971e-06	21.1052	-0.0271847	0.0151319	0.0724119	-0.00454658	0.018047	0.801096	-0.0210396	0.0363029	0.562213
phylum	111	phylum.Verrucomicrobia.id.3982	rs76430504	5	40438158		T	C	-0.11753	0.025458	3.4956e-06	21.3095	-0.0434148	0.0292935	0.138324	0.0182395	0.0344495	0.596488	0.00308875	0.0708207	0.965212
phylum	112	phylum.Verrucomicrobia.id.3982	rs9349825	6	56341481	ENSG00000151914	A	G	-0.0660243	0.0143911	6.27486e-06	21.0449	-0.00571168	0.0161559	0.723687	0.039773	0.0191289	0.0375985	-0.0166357	0.0389627	0.669404
phylum	113	phylum.Verrucomicrobia.id.3982	rs117107102	18	49473635		A	G	0.204283	0.0427565	2.67935e-06	22.8185	-0.0159581	0.0301497	0.5966	0.0175139	0.0354893	0.62166	0.17449	0.0682327	0.0105495
phylum	114	phylum.Verrucomicrobia.id.3982	rs3995795	10	11389614		C	T	0.0610914	0.0138592	9.72209e-06	19.4273	0.0135269	0.0129721	0.297055	-0.00555931	0.0153764	0.71769	-0.00464565	0.0310853	0.8812
phylum	115	phylum.Verrucomicrobia.id.3982	rs12908520	15	97570657		G	A	0.0594916	0.012823	3.40448e-06	21.5209	0.0138338	0.0127547	0.278096	-0.0130387	0.0151002	0.387873	-0.00741754	0.0305759	0.80832
phylum	116	phylum.Verrucomicrobia.id.3982	rs12512971	4	16548975	ENSG00000169744	A	C	0.171057	0.0398053	9.81381e-06	18.4577	0.0284092	0.0233263	0.22326	-0.0169565	0.0279625	0.544248	0.0526865	0.0558749	0.345712
class	117	class.Actinobacteria.id.419	rs182549	2	136616754	ENSG00000076003	C	T	0.111489	0.012066	3.79006e-20	85.3667	0.00685663	0.0129731	0.597134	-0.022952	0.015417	0.136555	-0.0470294	0.0311305	0.130861
class	118	class.Actinobacteria.id.419	rs6660520	1	207003553	ENSG00000142224	A	G	0.0711483	0.0134495	1.10652e-07	27.9808	-0.0127133	0.0142015	0.370675	0.00560764	0.0168293	0.738977	0.0106343	0.0341136	0.755245
class	119	class.Actinobacteria.id.419	rs7322849	13	112859829		T	C	0.0944467	0.0192976	6.20794e-07	23.9504	-0.0230777	0.02206	0.295501	0.027651	0.0261122	0.289632	-0.00530247	0.0526955	0.919848
class	120	class.Actinobacteria.id.419	rs72767435	15	94852795	ENSG00000140563	T	C	-0.126352	0.0273626	2.56804e-06	21.3198	0.062845	0.0278741	0.0241585	0.00476303	0.032842	0.884688	0.0166384	0.0666239	0.802791
class	121	class.Actinobacteria.id.419	rs10841473	12	20378911		G	C	-0.0583765	0.0123353	2.5936e-06	22.3934	-0.0236265	0.0150225	0.115779	-0.00428621	0.0177846	0.80955	-0.048708	0.0359995	0.17605
class	122	class.Actinobacteria.id.419	rs134366	22	35567355		G	A	0.111877	0.023501	1.50428e-06	22.6593	-0.00113585	0.0250333	0.963809	-0.0166347	0.0292878	0.570053	-0.00453544	0.0597001	0.939443
class	123	class.Actinobacteria.id.419	rs11745923	5	475408	ENSG00000066230	G	T	0.0563759	0.0115529	1.58131e-06	23.8095	-0.00659404	0.0129302	0.61007	-0.0105362	0.0153114	0.491373	0.0286664	0.0310241	0.355484
class	124	class.Actinobacteria.id.419	rs12899991	15	49208992	ENSG00000185634	A	T	0.0719923	0.0154661	4.02818e-06	21.6649	-0.013534	0.0147562	0.359049	0.0452272	0.0174001	0.00934265	-0.00148361	0.0353893	0.96656
class	125	class.Actinobacteria.id.419	rs1515761	10	126110032		T	C	0.0762317	0.0169884	4.96362e-06	20.1331	-0.0296101	0.0242098	0.221306	0.0386635	0.0285012	0.174922	0.0218414	0.0583324	0.708084
class	126	class.Actinobacteria.id.419	rs12049045	1	114665485	ENSG00000134207	A	G	0.0510452	0.0114325	8.62622e-06	19.9331	-0.0010037	0.0130066	0.93849	-0.00476858	0.0153806	0.756531	-0.0160988	0.0311594	0.605394
class	127	class.Actinobacteria.id.419	rs11655079	17	75348675	ENSG00000184640	T	C	-0.0560674	0.0124286	5.92512e-06	20.3482	0.0205863	0.0163001	0.206606	-0.0195504	0.0192009	0.308581	0.0117075	0.0391669	0.765006
class	128	class.Actinobacteria.id.419	rs1376754	2	161611969		G	A	0.0509242	0.0112503	6.71385e-06	20.4864	0.00333609	0.0126531	0.792043	0.00601791	0.0149758	0.687801	0.0182597	0.030327	0.547112
class	129	class.Actinobacteria.id.419	rs4945008	11	71221248		A	G	0.0540741	0.0121393	5.39237e-06	19.8397	0.0190927	0.0129297	0.139767	0.0285119	0.0153362	0.0630101	0.0364917	0.0309914	0.239004
class	130	class.Actinobacteria.id.419	rs7700479	5	18019549		T	A	-0.0769653	0.0173933	8.62148e-06	19.5783	-0.0143057	0.0205814	0.487006	0.00509064	0.0242509	0.833733	-0.0236203	0.0495539	0.633604
class	131	class.Actinobacteria.id.419	rs80083040	8	65654844	ENSG00000172817	T	G	0.155784	0.0348017	8.62105e-06	20.0325	0.0385365	0.0304877	0.206229	0.0754834	0.0361527	0.036807	0.203532	0.068816	0.0031002
class	132	class.Actinobacteria.id.419	rs961091	7	95654718	ENSG00000158560	G	A	0.0501255	0.011255	8.67593e-06	19.8324	-0.0134065	0.0130934	0.305875	-0.030489	0.0155099	0.0493253	-0.0843093	0.0315081	0.00745521
class	133	class.Actinobacteria.id.419	rs857444	6	14617591		C	T	0.0509553	0.011539	8.92233e-06	19.4978	0.00954666	0.0130866	0.465697	-0.0187018	0.0154955	0.227463	0.0328966	0.0314347	0.295328
class	134	class.Bacteroidia.id.912	rs7546249	1	176792690	ENSG00000116183	T	A	-0.0567113	0.0118386	1.54814e-06	22.9452	0.000332922	0.0138044	0.980759	-0.0172464	0.0163851	0.292538	-0.0366676	0.0330966	0.267907
class	135	class.Bacteroidia.id.912	rs929878	16	74290641		C	T	-0.0548532	0.012153	4.73377e-06	20.3701	-0.013102	0.0154337	0.395925	0.0111885	0.018311	0.541183	0.00737673	0.0369198	0.841634
class	136	class.Bacteroidia.id.912	rs17343978	22	27433885		A	C	-0.0552057	0.0120278	8.35928e-06	21.0645	0.000957467	0.0156305	0.951155	0.00396946	0.0185028	0.830131	0.0112544	0.0375604	0.764455
class	137	class.Bacteroidia.id.912	rs13291169	9	116888284		C	G	0.0689676	0.0148765	3.74579e-06	21.4901	0.0053687	0.0182019	0.76803	-0.0148227	0.0215657	0.491875	-0.0819499	0.0435874	0.0600911
class	138	class.Bacteroidia.id.912	rs72706335	1	157495438	ENSG00000143297	T	C	-0.22241	0.0493458	7.65519e-06	20.3039	0.0338502	0.0404539	0.402727	-0.0167974	0.0482513	0.727748	0.0922005	0.0967243	0.340473
class	139	class.Bacteroidia.id.912	rs11146701	10	39062269		A	G	0.0473596	0.010541	7.08228e-06	20.1839	0.00442906	0.0132731	0.738615	0.0102332	0.0157448	0.51573	0.013283	0.0318233	0.676387
class	140	class.Bacteroidia.id.912	rs62531359	8	70916181		T	G	0.0655728	0.0149891	9.08665e-06	19.136	-0.00155179	0.016385	0.924547	0.0264494	0.0195598	0.176302	0.0255408	0.0391382	0.514027
class	141	class.Bacteroidia.id.912	rs79585701	8	13110185	ENSG00000164741	A	C	0.0646823	0.0149628	9.98589e-06	18.6851	0.00942653	0.0181306	0.603118	0.0462634	0.0214411	0.0309514	0.0250361	0.0435327	0.565217
class	142	class.Bacteroidia.id.912	rs4916508	3	195936789	ENSG00000163958	G	A	-0.0466729	0.0105312	8.47116e-06	19.6392	0.0100002	0.0127762	0.433793	0.0247486	0.0151277	0.101845	0.00774591	0.0306484	0.800473
class	143	class.Bacteroidia.id.912	rs62575403	9	136493820		C	T	0.140055	0.0311128	7.06129e-06	20.2595	0.052407	0.0311451	0.0924379	-0.0035879	0.0370022	0.922755	0.132899	0.0748719	0.0758944
class	144	class.Bacteroidia.id.912	rs55993203	13	70523117	ENSG00000150361	A	G	-0.121514	0.0236759	3.89585e-07	26.3366	0.00833886	0.0282947	0.768212	0.0470972	0.0331808	0.155779	0.0658326	0.0675462	0.329744
class	145	class.Bacteroidia.id.912	rs7631304	3	89339527	ENSG00000044524	G	A	-0.0645771	0.0132957	8.36781e-07	23.5876	-0.0239425	0.0177974	0.178534	0.01941	0.0211645	0.35909	-0.0393723	0.0426982	0.356472
class	146	class.Bacteroidia.id.912	rs73975615	17	6461200		G	A	-0.207018	0.0442633	1.21616e-06	21.8609	-0.120238	0.0740799	0.104572	0.22653	0.0823904	0.00596912	-0.359842	0.178973	0.044369
class	147	class.Bacteroidia.id.912	rs2032750	2	53831026		T	C	-0.0508393	0.0106807	1.91509e-06	22.6542	0.00327265	0.0126873	0.796448	0.00901216	0.0150186	0.548461	-0.00448265	0.0304282	0.88288
class	148	class.Betaproteobacteria.id.2867	rs6087811	20	30596130		T	G	-0.0978177	0.0198522	7.44305e-07	24.2753	0.0040069	0.0208358	0.847501	-0.0181971	0.0248295	0.463631	0.0415489	0.0501283	0.40719
class	149	class.Betaproteobacteria.id.2867	rs4033856	4	45642485		C	T	0.0832423	0.0167237	5.17166e-07	24.7725	-0.015906	0.0224115	0.477876	0.0196837	0.0265754	0.458893	-0.01423	0.0537868	0.791345
class	150	class.Betaproteobacteria.id.2867	rs2367850	3	193456274		G	C	0.064006	0.0130374	9.11762e-07	24.0993	0.0127271	0.0154607	0.410399	-0.0275745	0.0183191	0.132266	0.0160235	0.0370344	0.665256
class	151	class.Betaproteobacteria.id.2867	rs12467854	2	239888758		G	C	0.0641363	0.0131766	1.09863e-06	23.6891	-0.00134733	0.0154672	0.930585	0.00803457	0.0183539	0.661561	0.0197906	0.037175	0.594473
class	152	class.Betaproteobacteria.id.2867	rs62395635	5	173497796	ENSG00000170091	T	C	0.109741	0.0236	2.94091e-06	21.62	-0.0252521	0.0264109	0.33901	0.0251912	0.0313678	0.421922	0.0196688	0.0627691	0.754013
class	153	class.Betaproteobacteria.id.2867	rs2613606	7	111285025		C	T	-0.0513106	0.0109091	2.19817e-06	22.12	0.000144213	0.0128652	0.991056	-0.00964593	0.0152168	0.526144	0.0296602	0.0308336	0.336077
class	154	class.Betaproteobacteria.id.2867	rs1928341	1	153240013		A	G	0.0525581	0.0110408	2.01529e-06	22.6584	0.00965883	0.0128234	0.45132	-0.0258432	0.0152287	0.0896954	-0.0346155	0.0307701	0.2606
class	155	class.Betaproteobacteria.id.2867	rs72747231	9	84206018	ENSG00000196781	C	G	-0.137281	0.0290338	2.05511e-06	22.353	0.00330513	0.0298141	0.911729	-0.0029339	0.0353796	0.93391	-0.0871465	0.0715097	0.222971
class	156	class.Betaproteobacteria.id.2867	rs11128180	3	70592215		A	G	0.0592944	0.0128769	3.67144e-06	21.2008	0.0106192	0.0149108	0.476351	-0.00050708	0.0176903	0.977132	-0.0275338	0.0357341	0.440991
class	157	class.Betaproteobacteria.id.2867	rs2321387	13	58689340		G	A	-0.0494596	0.0109424	5.80036e-06	20.428	-0.00134764	0.0127585	0.915878	0.0203423	0.0151093	0.178192	-0.0121786	0.030566	0.69031
class	158	class.Betaproteobacteria.id.2867	rs1511453	4	23588462		A	G	0.0923492	0.0199158	4.75765e-06	21.499	-0.0447384	0.0269952	0.0974653	-0.0494048	0.0320107	0.122738	-0.0930037	0.0645485	0.149631
class	159	class.Betaproteobacteria.id.2867	rs320161	9	104899117		A	G	0.0572286	0.01262	7.33242e-06	20.5617	-0.0102781	0.0150775	0.49544	0.0232731	0.0177646	0.190167	-0.000646766	0.0362557	0.985767
class	160	class.Betaproteobacteria.id.2867	rs75242906	15	56786407		C	T	-0.121083	0.028075	9.27278e-06	18.5972	-0.0160944	0.0229599	0.483317	-0.0657843	0.0272101	0.015621	-0.0126455	0.0553532	0.819295
class	161	class.Alphaproteobacteria.id.2379	rs34569731	2	75630344		A	G	0.0705145	0.0157564	7.37916e-06	20.0239	0.0029332	0.0131167	0.82305	-0.00826958	0.0155429	0.594692	-0.00219029	0.0313736	0.944342
class	162	class.Alphaproteobacteria.id.2379	rs9813022	3	13726736		A	G	-0.0751277	0.0153867	1.05333e-06	23.8353	-0.00302172	0.0130293	0.816602	-0.0149184	0.0154449	0.334088	0.0637006	0.0312238	0.0413371
class	163	class.Alphaproteobacteria.id.2379	rs76784716	2	169033340	ENSG00000198648	A	G	0.133271	0.0267738	5.09141e-07	24.7722	0.0232458	0.0197557	0.23933	-0.00635328	0.0236345	0.788074	0.0148467	0.0473248	0.753736
class	164	class.Alphaproteobacteria.id.2379	rs140912403	9	95517807	ENSG00000185963	C	T	-0.160677	0.0317708	6.20363e-07	25.5712	-0.039021	0.0270174	0.148656	-0.0322757	0.0319171	0.311903	0.0166582	0.0644861	0.796159
class	165	class.Alphaproteobacteria.id.2379	rs10803434	1	14238305		A	T	-0.0692742	0.0148866	3.55434e-06	21.6499	0.00985396	0.0126357	0.435478	0.00292136	0.0149649	0.845226	0.00725311	0.0302922	0.810766
class	166	class.Alphaproteobacteria.id.2379	rs7960664	12	89471235		G	A	0.0969489	0.0215149	8.84301e-06	20.301	-0.009156	0.0227393	0.687205	0.0234915	0.0266644	0.378316	0.0651105	0.0545207	0.232386
class	167	class.Alphaproteobacteria.id.2379	rs17061716	3	59982336	ENSG00000189283	G	C	0.0927341	0.0207569	9.33258e-06	19.9555	-0.0162675	0.0173456	0.348324	0.00351153	0.0205246	0.864154	0.0275155	0.0415994	0.50833
class	168	class.Alphaproteobacteria.id.2379	rs12977163	19	28641647		G	C	0.0690234	0.0153829	7.14185e-06	20.1289	-0.00783849	0.0129788	0.545881	-0.0189016	0.0153839	0.219199	-0.0280398	0.0311196	0.36757
class	169	class.Alphaproteobacteria.id.2379	rs62285697	3	176407911		C	T	0.0805256	0.0180912	9.75933e-06	19.8079	-6.26003e-05	0.0146207	0.996584	-0.0053995	0.0173786	0.75603	0.0121856	0.0349485	0.727334
class	170	class.Bacilli.id.1673	rs28564647	9	101101172	ENSG00000136928	T	G	-0.0613034	0.0137579	7.81199e-06	19.8525	-0.000757977	0.0169557	0.964344	-0.00200446	0.0200406	0.920329	-0.0215991	0.0407107	0.595729
class	171	class.Bacilli.id.1673	rs7666190	4	151687420	ENSG00000198589	C	A	-0.104044	0.0247934	8.46829e-06	17.6068	-0.00267643	0.0197242	0.892064	-0.0279621	0.023436	0.23282	0.100742	0.0471786	0.0327333
class	172	class.Bacilli.id.1673	rs4459992	4	7431487	ENSG00000184985	T	C	0.0535854	0.0116362	4.29836e-06	21.2042	-0.00321547	0.0134918	0.811626	-0.0238758	0.0159521	0.134466	-0.00628744	0.0323345	0.845824
class	173	class.Bacilli.id.1673	rs57872228	1	200418805		C	T	-0.0714773	0.0146647	9.21977e-07	23.7542	-0.0110913	0.0197369	0.574146	0.0251536	0.0231405	0.27704	-0.0485351	0.0473706	0.30556
class	174	class.Bacilli.id.1673	rs2952251	8	10143164	ENSG00000175806	A	G	-0.0598868	0.0123903	1.07895e-06	23.3588	-0.0222686	0.0150768	0.139673	-0.0108284	0.0178354	0.543762	-0.015361	0.0361495	0.670888
class	175	class.Bacilli.id.1673	rs77558518	5	174173171		A	G	-0.107255	0.0222879	1.33772e-06	23.1548	-0.00340217	0.0214818	0.874162	0.0218038	0.0255198	0.392889	0.00951601	0.0514093	0.853148
class	176	class.Bacilli.id.1673	rs35344081	16	991253	ENSG00000103227	G	A	0.0619529	0.0127066	1.01498e-06	23.769	0.0122569	0.0143563	0.393235	0.00511384	0.0169892	0.76341	0.0299578	0.0344095	0.383957
class	177	class.Bacilli.id.1673	rs78938557	7	36349586		T	C	0.108007	0.0232858	1.06891e-06	21.5113	-0.0412419	0.0379292	0.276887	-0.00881068	0.0447748	0.844002	-0.0173012	0.0909735	0.84917
class	178	class.Bacilli.id.1673	rs11730038	4	98049499		G	A	-0.0630747	0.0128717	1.96025e-06	24.0097	0.0122155	0.0138554	0.377973	0.00203518	0.0164809	0.901721	-0.0126697	0.0331973	0.702721
class	179	class.Bacilli.id.1673	rs76717940	3	94153993		T	A	0.156331	0.0325945	1.0725e-06	22.9982	-0.0157937	0.0273538	0.563679	0.00500069	0.0324628	0.877575	-0.0140896	0.0654805	0.829632
class	180	class.Bacilli.id.1673	rs1962325	3	4800550	ENSG00000150995	C	G	0.0554219	0.0114789	1.38434e-06	23.3083	-0.0223875	0.0133483	0.0935083	0.0371068	0.0157946	0.0188075	0.0256418	0.0320104	0.423105
class	181	class.Bacilli.id.1673	rs74352383	6	67570929		T	A	-0.104496	0.0217083	1.52752e-06	23.1682	-0.00374069	0.02307	0.871191	-0.0444557	0.0271135	0.101085	0.0501107	0.0551023	0.363132
class	182	class.Bacilli.id.1673	rs9581006	13	24973509		C	T	0.225309	0.0467697	1.79458e-06	23.1966	-0.0143586	0.0335896	0.669037	0.0341084	0.0397019	0.390279	-0.0905309	0.0812899	0.265417
class	183	class.Bacilli.id.1673	rs11110282	12	100585559		A	G	-0.101189	0.0217379	4.85442e-06	21.6661	0.0112488	0.0293975	0.701984	-0.0161364	0.0346008	0.640957	-0.0525148	0.0710157	0.459615
class	184	class.Bacilli.id.1673	rs4028634	17	40835649	ENSG00000108797	T	C	0.0520614	0.0109842	2.2076e-06	22.462	-0.00509574	0.013073	0.696692	-0.0569549	0.0155566	0.000251096	-0.0674981	0.0313946	0.0315559
class	185	class.Bacilli.id.1673	rs694949	15	58738075	ENSG00000166035	A	G	-0.081146	0.0180042	7.59585e-06	20.3111	0.0261558	0.0215835	0.225574	-0.010822	0.0253718	0.669718	-0.0289593	0.0519093	0.576925
class	186	class.Bacilli.id.1673	rs12797734	11	8332350		T	C	0.0572158	0.0126793	7.21166e-06	20.3606	0.0296876	0.0147787	0.0445574	-0.00910111	0.017467	0.602335	-0.0368893	0.0353658	0.296912
class	187	class.Bacilli.id.1673	rs34989881	19	51959855	ENSG00000105366	A	G	0.111056	0.0246039	6.54586e-06	20.3708	0.011292	0.0302591	0.709018	-0.0224169	0.0353442	0.52592	0.0195866	0.072791	0.787867
class	188	class.Bacilli.id.1673	rs111552159	4	184681021		C	G	0.128032	0.0286921	9.12818e-06	19.9083	0.00100903	0.0306254	0.973716	0.0219099	0.0362483	0.545552	0.144672	0.0738277	0.0500438
class	189	class.Bacilli.id.1673	rs13068444	3	64398863		A	G	0.0601035	0.0136407	9.53048e-06	19.4121	0.0180992	0.0165039	0.272789	-0.00758377	0.0195215	0.697659	-0.0761287	0.039662	0.0549288
class	190	class.Bacilli.id.1673	rs1595463	2	231723657		C	A	0.0476864	0.0108547	7.9738e-06	19.2975	0.0150589	0.0127239	0.236607	0.0358442	0.0150841	0.0174876	-0.0106836	0.0305451	0.726514
class	191	class.Bacilli.id.1673	rs74663707	3	184371224		C	T	0.0979154	0.0224074	8.45686e-06	19.0926	0.0252138	0.0257784	0.328027	0.0198531	0.0305353	0.515583	0.0272522	0.0618946	0.659719
class	192	class.Erysipelotrichia.id.2147	rs17530232	13	40385457		A	G	0.10305	0.0224648	2.79123e-06	21.0397	0.0459978	0.0282764	0.103796	0.0159299	0.0332775	0.632154	-0.0178334	0.0678418	0.792653
class	193	class.Erysipelotrichia.id.2147	rs7234058	18	5830507		T	C	-0.0945759	0.0194091	9.12341e-07	23.741	-0.0209793	0.0219509	0.339204	0.0170341	0.026048	0.513144	-0.00747166	0.0526925	0.88724
class	194	class.Erysipelotrichia.id.2147	rs2300774	3	195793712	ENSG00000072274	G	A	0.0524152	0.0106784	8.95466e-07	24.0911	-0.00379701	0.0127034	0.765019	-0.0108801	0.0150411	0.46946	0.0534	0.0304374	0.0793579
class	195	class.Erysipelotrichia.id.2147	rs35161940	17	70327224		T	C	-0.0806041	0.0167641	1.8451e-06	23.1157	0.0122924	0.0205543	0.54981	-0.03931	0.0243186	0.105995	0.0325113	0.0491339	0.508171
class	196	class.Erysipelotrichia.id.2147	rs10781552	10	133897233	ENSG00000188385	C	T	-0.0552212	0.0116074	2.33114e-06	22.6304	-0.0131149	0.0140801	0.351621	0.0271953	0.0166794	0.103002	-0.0466511	0.0337286	0.166625
class	197	class.Erysipelotrichia.id.2147	rs8003149	14	56156504		C	T	0.0538798	0.0116888	4.08475e-06	21.2454	0.0185585	0.0134101	0.166383	-0.011063	0.0158896	0.486278	0.0049461	0.0321181	0.877612
class	198	class.Erysipelotrichia.id.2147	rs62504403	8	38803551	ENSG00000169499	C	T	0.0681159	0.0127883	1.12265e-07	28.3673	-9.89814e-05	0.0159574	0.995051	-0.012769	0.0188635	0.49846	-0.0560285	0.0382141	0.142601
class	199	class.Erysipelotrichia.id.2147	rs4078432	14	48997206		C	T	-0.0608929	0.0133764	4.23104e-06	20.7209	-0.00388839	0.016768	0.816621	0.00428123	0.019847	0.829212	0.00472832	0.0400325	0.905979
class	200	class.Erysipelotrichia.id.2147	rs1074800	5	3002546		A	G	0.0492438	0.010887	6.14583e-06	20.4567	-0.00590025	0.0128045	0.644945	0.000496156	0.0151705	0.97391	0.000118792	0.030698	0.996912
class	201	class.Erysipelotrichia.id.2147	rs56970041	14	80357610		T	G	0.0724144	0.0164471	5.40344e-06	19.3832	-0.0125913	0.0265397	0.635191	-0.000470306	0.0311033	0.987936	0.0524307	0.0636325	0.409962
class	202	class.Erysipelotrichia.id.2147	rs7826267	8	2954952	ENSG00000183117	T	G	-0.0839071	0.0199131	9.28449e-06	17.753	0.0161972	0.0257027	0.528578	0.00314475	0.0304893	0.91785	0.157475	0.0585736	0.00717728
class	203	class.Erysipelotrichia.id.2147	rs1884466	1	64139196		C	T	-0.0475363	0.0106939	9.52701e-06	19.7576	0.00333245	0.0126854	0.792782	-0.0197784	0.0150194	0.187886	-0.0104465	0.0304446	0.731499
class	204	class.Erysipelotrichia.id.2147	rs290833	1	97457427		T	G	-0.0497374	0.0111376	8.029e-06	19.9402	0.00346972	0.0126699	0.784197	0.0130702	0.01501	0.383882	0.00220071	0.0303853	0.942262
class	205	class.Gammaproteobacteria.id.3303	rs6706173	2	167986992	ENSG00000163092	A	C	0.074251	0.0146392	1.99495e-07	25.7225	0.00970913	0.0184244	0.598213	0.0151138	0.0217054	0.486233	0.0246899	0.0441298	0.575831
class	206	class.Gammaproteobacteria.id.3303	rs11181912	12	43572952		G	A	-0.0579153	0.0118796	9.94762e-07	23.7643	-0.00297864	0.0135022	0.8254	-0.0201044	0.0159766	0.20826	0.0583564	0.0324225	0.0718803
class	207	class.Gammaproteobacteria.id.3303	rs79795896	18	48185248	ENSG00000141639	A	G	-0.15921	0.0351373	7.92404e-06	20.5253	0.0146497	0.0301334	0.626852	-0.0234793	0.0354264	0.507482	0.0191782	0.0723552	0.790966
class	208	class.Gammaproteobacteria.id.3303	rs2234691	10	48385682	ENSG00000265203	T	C	0.0762905	0.0171962	8.39264e-06	19.6799	-0.00662057	0.0190214	0.727795	-0.0104737	0.022579	0.642741	0.0537602	0.0456785	0.239226
class	209	class.Gammaproteobacteria.id.3303	rs6469506	8	115123937		T	A	0.0541424	0.0116333	3.28982e-06	21.6578	0.0228415	0.0134014	0.0883039	0.0149668	0.0158324	0.344493	0.0215545	0.0321643	0.50277
class	210	class.Gammaproteobacteria.id.3303	rs12404135	1	186502694		A	G	-0.0788843	0.0172415	8.89485e-06	20.9302	0.0447058	0.0238118	0.0604547	0.0190919	0.0281186	0.497151	-0.0846727	0.0574673	0.140641
class	211	class.Gammaproteobacteria.id.3303	rs9973122	18	75633634		T	A	0.0740614	0.0162596	6.77007e-06	20.7447	-0.017146	0.0231036	0.458005	0.0169429	0.0271754	0.532979	-0.0148845	0.0557761	0.789576
class	212	class.Gammaproteobacteria.id.3303	rs9494710	6	137612554		C	T	-0.0549673	0.0120924	4.54607e-06	20.6599	-0.000124174	0.0135214	0.992673	0.0130702	0.0159728	0.413198	-0.00204616	0.0323793	0.949612
class	213	class.Gammaproteobacteria.id.3303	rs75101789	3	18615903		C	T	0.0729012	0.0163003	8.78789e-06	19.9998	-0.00232217	0.0224301	0.917543	-0.0207963	0.0264953	0.43251	-0.0854308	0.0539038	0.112994
class	214	class.Lentisphaeria.id.2250	rs17114848	15	25162535		G	A	0.152377	0.0324332	4.05865e-06	22.0636	0.00322914	0.0212598	0.879274	-0.0233436	0.0252949	0.35608	0.00175852	0.0514378	0.972728
class	215	class.Lentisphaeria.id.2250	rs2825714	21	21023966		A	G	-0.13741	0.0289246	1.72211e-06	22.559	-0.00235602	0.0169451	0.88942	-0.0380424	0.0199626	0.0566918	-0.0556574	0.0407509	0.172003
class	216	class.Lentisphaeria.id.2250	rs77599476	20	61394262		A	G	0.230292	0.0480168	1.86133e-06	22.9899	-0.0362437	0.0278111	0.192503	-0.0127411	0.0329627	0.699104	-0.142707	0.0666246	0.0321966
class	217	class.Lentisphaeria.id.2250	rs11770843	7	146795379	ENSG00000174469	C	T	0.109431	0.0234879	1.90729e-06	21.6974	0.0149867	0.0134734	0.266002	-0.00529519	0.0159982	0.740653	0.035965	0.0323121	0.265687
class	218	class.Lentisphaeria.id.2250	rs72640280	1	11943792		A	G	0.220207	0.0486196	5.18035e-06	20.5027	-0.00739707	0.027889	0.79083	0.0517948	0.0325869	0.111961	-0.0643596	0.0666098	0.333935
class	219	class.Lentisphaeria.id.2250	rs62570196	9	111086170		C	T	-0.21635	0.0439866	1.07926e-06	24.1792	0.0620611	0.0317042	0.0502887	0.0289432	0.0371324	0.435709	-0.0498866	0.0760635	0.511918
class	220	class.Lentisphaeria.id.2250	rs2731834	5	94720245		C	G	0.109438	0.023693	4.24358e-06	21.3261	-0.0153192	0.0147654	0.299501	-0.00387909	0.017498	0.824557	0.0447234	0.0354544	0.207152
class	221	class.Lentisphaeria.id.2250	rs1002941	15	101242690		G	A	0.105025	0.0233484	8.14836e-06	20.2249	-0.00861037	0.0147318	0.5589	0.00934795	0.0174008	0.591119	0.0526883	0.0352401	0.134883
class	222	class.Lentisphaeria.id.2250	rs2031282	13	20687179		A	G	0.122369	0.0270329	4.3826e-06	20.4819	0.0254449	0.0167719	0.129237	0.0234506	0.0198117	0.236542	-0.0427148	0.0403048	0.289238
class	223	class.Lentisphaeria.id.2250	rs73113483	3	6223568		T	A	-0.131217	0.0288713	8.66341e-06	20.6473	0.0443739	0.0193053	0.0215313	0.0175423	0.0228302	0.44226	-0.000579503	0.0461232	0.989975
class	224	class.Clostridia.id.1859	rs2273429	14	52494072	ENSG00000087303	A	G	-0.0724037	0.0153105	4.52136e-06	22.3612	0.0468445	0.0205845	0.0228634	-0.0387422	0.0243074	0.11097	-0.0164604	0.0493236	0.738588
class	225	class.Clostridia.id.1859	rs6815608	4	152131744	ENSG00000109686	T	C	0.103803	0.0210883	4.01857e-07	24.2263	0.00369211	0.0176115	0.833947	-0.00785943	0.0208815	0.706632	0.0852331	0.0421699	0.0432603
class	226	class.Clostridia.id.1859	rs112334273	21	40703251		G	A	0.0641008	0.0127404	3.81407e-07	25.3114	0.00977112	0.0141424	0.489621	-0.0169935	0.0167255	0.30962	-0.0177438	0.0338727	0.600392
class	227	class.Clostridia.id.1859	rs6814436	4	161507301		T	C	0.0739995	0.0150815	9.65098e-07	24.0724	-0.0170505	0.0181169	0.346635	-0.0237378	0.021395	0.267214	0.069192	0.0435105	0.111782
class	228	class.Clostridia.id.1859	rs72915163	18	48792829		T	C	-0.0581025	0.0120557	1.34295e-06	23.2249	-0.251107	0.3391	0.458991	0.229588	0.407975	0.573605	-0.231324	0.832673	0.781158
class	229	class.Clostridia.id.1859	rs10774377	12	5942519	ENSG00000047617	A	G	0.052659	0.0113858	3.24401e-06	21.3879	-0.0104485	0.0128101	0.414701	-0.013015	0.0151568	0.390511	0.0185934	0.0307171	0.544972
class	230	class.Clostridia.id.1859	rs13179700	5	149077788		T	C	0.0511937	0.0109569	3.37083e-06	21.8279	-0.000163013	0.0133269	0.990241	0.0109695	0.0157711	0.486712	0.0558928	0.0319326	0.0800608
class	231	class.Clostridia.id.1859	rs6934062	6	163743050		G	C	0.0524406	0.0116115	6.53083e-06	20.3942	0.0180474	0.0135474	0.182805	0.0151594	0.0160283	0.344256	0.032268	0.0325015	0.3208
class	232	class.Clostridia.id.1859	rs1842454	5	105060362		G	A	-0.0547202	0.0127338	8.72023e-06	18.4642	-0.00367134	0.0162239	0.820974	0.00977277	0.0191645	0.610093	-0.0199007	0.0387955	0.607975
class	233	class.Clostridia.id.1859	rs10209007	2	231676041	ENSG00000135932	G	C	0.0794173	0.0182427	9.89343e-06	18.9497	-0.0801862	0.0291608	0.00596335	-0.0101484	0.0336244	0.762792	-0.0271928	0.0685657	0.691667
class	234	class.Clostridia.id.1859	rs13105690	4	7420184	ENSG00000184985	T	C	-0.0529097	0.011818	8.7779e-06	20.0418	0.0069051	0.0140804	0.623847	-0.020048	0.0166909	0.229699	0.0300116	0.0336638	0.372655
class	235	class.Clostridia.id.1859	rs76860606	6	12397187		C	G	0.0947036	0.0225117	7.53167e-06	17.6957	-0.0282133	0.0225415	0.210709	0.0257469	0.0266186	0.333417	0.073592	0.0540302	0.173181
class	236	class.Clostridia.id.1859	rs72738886	5	35770550	ENSG00000152582	T	C	0.086617	0.0190393	8.24241e-06	20.6945	-0.0273656	0.0240048	0.254284	0.000193078	0.0282506	0.994547	0.0779412	0.0574631	0.174982
class	237	class.Clostridia.id.1859	rs7269302	20	50803760	ENSG00000020256	A	T	-0.0963981	0.0212007	9.04045e-06	20.6722	0.0112663	0.0265747	0.671604	-0.0394344	0.031611	0.212218	-0.123465	0.0636174	0.052289
class	238	class.Clostridia.id.1859	rs6797343	3	89268714	ENSG00000044524	G	T	0.0592279	0.0134556	9.35647e-06	19.373	-0.00616085	0.0160851	0.701707	0.0122061	0.0190293	0.521238	-0.016204	0.038596	0.674606
class	239	class.Clostridia.id.1859	rs13421739	2	116724915		C	G	0.0888472	0.0179655	9.54199e-06	24.4547	-0.0167002	0.0250411	0.504829	-0.0500272	0.0296886	0.0919772	-0.12563	0.0598797	0.0359021
class	240	class.Coriobacteriia.id.809	rs719099	10	65799217		A	G	0.0778402	0.0155815	5.43317e-07	24.954	-0.0060856	0.0212972	0.775072	0.0554344	0.0250969	0.0271875	0.00856735	0.0507853	0.866035
class	241	class.Coriobacteriia.id.809	rs240104	1	176571431	ENSG00000116183	T	C	-0.0603429	0.0126849	1.51603e-06	22.6271	0.00644472	0.0140532	0.646526	0.0057517	0.0166576	0.729876	0.00640448	0.033691	0.849235
class	242	class.Coriobacteriia.id.809	rs11250875	10	1922731		T	C	0.06075	0.0130939	4.82844e-06	21.5232	4.13301e-05	0.0154061	0.99786	-0.022352	0.018169	0.218611	-0.0108966	0.0369759	0.768228
class	243	class.Coriobacteriia.id.809	rs34739816	17	37376685	ENSG00000141750	G	T	0.0965017	0.0207666	3.88358e-06	21.5917	-0.0256318	0.0271406	0.344961	-0.0491239	0.0319262	0.123885	0.0464744	0.0648808	0.473803
class	244	class.Coriobacteriia.id.809	rs76779974	5	125460084		C	G	0.0774888	0.0171877	5.63091e-06	20.3231	0.00855029	0.0218015	0.694919	0.0147221	0.0257109	0.566916	-0.041118	0.052651	0.434831
class	245	class.Coriobacteriia.id.809	rs80046645	5	459415	ENSG00000180104	C	G	0.25584	0.0561995	4.65689e-06	20.7109	0.00582136	0.0329644	0.859826	0.0193247	0.0383843	0.614646	-0.079125	0.0794623	0.319369
class	246	class.Coriobacteriia.id.809	rs1816223	12	11494021		A	G	-0.0586265	0.0129006	4.84114e-06	20.65	-0.0197253	0.0157648	0.210854	-0.00901566	0.0187172	0.630035	-0.0378715	0.0378569	0.317125
class	247	class.Coriobacteriia.id.809	rs67561917	20	62072077	ENSG00000075043	A	G	-0.0714367	0.0154113	5.39129e-06	21.4838	0.0272685	0.0163714	0.09579	-0.00563572	0.0194232	0.771699	0.0682987	0.0393112	0.082319
class	248	class.Coriobacteriia.id.809	rs3025411	9	136512906	ENSG00000123454	A	G	0.0926543	0.0209468	8.26912e-06	19.5632	-0.0260208	0.020515	0.204664	-0.0368885	0.0244324	0.131089	-0.117713	0.0492013	0.0167348
class	249	class.Coriobacteriia.id.809	rs11656361	17	8121332		A	C	0.0773006	0.017553	8.02017e-06	19.3915	-0.00381252	0.016375	0.815897	0.00819402	0.019405	0.672833	0.0179834	0.0391781	0.646222
class	250	class.Coriobacteriia.id.809	rs1397793	5	90471451		G	A	-0.0498855	0.0112446	9.77381e-06	19.6792	-0.00943552	0.0138641	0.496141	-0.0112868	0.0164043	0.49143	0.0581072	0.0331921	0.0800092
class	251	class.Coriobacteriia.id.809	rs11073596	15	86433579		T	G	0.0510212	0.0114339	8.14449e-06	19.9096	0.0168236	0.0130573	0.197593	-0.0126817	0.015483	0.412746	0.0558085	0.0312851	0.0744441
class	252	class.Coriobacteriia.id.809	rs2442778	3	11654412	ENSG00000144560	G	A	-0.116408	0.0258545	9.02703e-06	20.2689	0.0157607	0.0284229	0.57923	0.0197925	0.0338791	0.559079	-0.0116185	0.0678396	0.864017
class	253	class.Coriobacteriia.id.809	rs62448869	7	24464799		T	A	-0.0486059	0.0108982	7.87276e-06	19.8892	-0.0139679	0.0127971	0.275055	0.0246954	0.0151383	0.102824	0.0293398	0.030693	0.339117
class	254	class.Coriobacteriia.id.809	rs13307134	7	105084680		C	T	0.0565686	0.0126265	7.79931e-06	20.0695	0.0126334	0.0170456	0.458598	-0.00301417	0.0200982	0.880787	-0.0788289	0.0409067	0.0539747
class	255	class.Coriobacteriia.id.809	rs12974142	19	52895166		G	A	0.0789796	0.0177205	8.51232e-06	19.8623	0.00760841	0.0248061	0.75906	0.0166416	0.0292011	0.568747	0.0407675	0.0595821	0.493834
class	256	class.Coriobacteriia.id.809	rs8010111	14	39660509		G	A	-0.103377	0.0229286	6.89624e-06	20.3253	-0.0479716	0.023189	0.0385727	-0.0125111	0.0271903	0.645422	-0.00468082	0.0558101	0.933159
class	257	class.Deltaproteobacteria.id.3087	rs6058181	20	33694801		C	T	0.0825716	0.0165958	3.39554e-07	24.7518	0.00252942	0.0171745	0.882913	-0.0136931	0.0202432	0.498768	-0.0119579	0.0410962	0.77107
class	258	class.Deltaproteobacteria.id.3087	rs2838334	21	45064961	ENSG00000160207	G	A	0.0561722	0.0124124	5.44551e-06	20.4774	-0.00393193	0.0132532	0.766713	-0.0095013	0.015705	0.545189	0.0798994	0.0317795	0.0119311
class	259	class.Deltaproteobacteria.id.3087	rs4506934	17	2856662	ENSG00000132359	C	T	-0.0936514	0.02012	3.58887e-06	21.6627	-0.000899516	0.0196407	0.963471	-0.00581981	0.0232425	0.802282	-0.0718483	0.0471506	0.127558
class	260	class.Deltaproteobacteria.id.3087	rs17791387	9	81834426		A	G	-0.0735881	0.0154246	1.60223e-06	22.7577	0.0152028	0.0215431	0.48038	0.0266306	0.0255078	0.296476	-0.000586775	0.0516766	0.99094
class	261	class.Deltaproteobacteria.id.3087	rs9928243	16	71541641		C	A	-0.0538457	0.0117718	5.02081e-06	20.9199	-0.00152555	0.0126383	0.903922	0.00813879	0.014998	0.587365	-0.0149016	0.0303282	0.623184
class	262	class.Deltaproteobacteria.id.3087	rs11599763	10	11855599		T	C	-0.0544219	0.0117397	3.94123e-06	21.4872	0.000639954	0.012961	0.96062	0.00224988	0.0153461	0.88344	-0.0560959	0.0311331	0.0715748
class	263	class.Deltaproteobacteria.id.3087	rs62020470	15	96161065		A	G	-0.0585411	0.0129358	4.85084e-06	20.4774	0.00043178	0.0164688	0.979083	-0.0132957	0.0195083	0.495528	-0.00625441	0.0396788	0.874752
class	264	class.Deltaproteobacteria.id.3087	rs17084793	18	69312914		G	A	-0.0710762	0.015953	5.68634e-06	19.8475	-0.00207782	0.0180178	0.908191	0.032265	0.0212576	0.129062	-0.0195604	0.0432558	0.651123
class	265	class.Deltaproteobacteria.id.3087	rs2692012	1	203991605		A	G	0.110335	0.0253336	3.14186e-06	18.9656	-0.0151329	0.0276895	0.584707	-0.0168675	0.0328869	0.608026	0.0103258	0.0663425	0.876314
class	266	class.Deltaproteobacteria.id.3087	rs1035691	11	10658735	ENSG00000072952	A	G	-0.055176	0.0121602	9.65172e-06	20.5856	0.0182502	0.0129338	0.158233	-0.00918445	0.0153375	0.549292	-0.025628	0.030977	0.408055
class	267	class.Deltaproteobacteria.id.3087	rs16851319	1	203308383		G	C	-0.0705516	0.0150849	5.67888e-06	21.871	-0.0217798	0.0167255	0.192851	0.00778671	0.0198029	0.694164	-0.0176736	0.0401874	0.660097
class	268	class.Deltaproteobacteria.id.3087	rs3935584	2	233929283	ENSG00000168918	C	T	-0.0523485	0.011566	7.50121e-06	20.4824	0.0114994	0.0127	0.365217	0.00471038	0.0150215	0.753843	0.0399009	0.030428	0.189748
class	269	class.Deltaproteobacteria.id.3087	rs55744759	8	57867671		A	G	-0.0779693	0.0170738	7.3137e-06	20.851	0.0408546	0.0200772	0.0418639	0.0265751	0.0236051	0.260241	-0.0542193	0.0481733	0.260375
class	270	class.Melainabacteria.id.1589	rs9864379	3	14306949		T	C	-0.159735	0.0292553	5.3606e-08	29.8015	-0.00738113	0.0178258	0.678822	0.0331073	0.0211651	0.117761	0.0115638	0.0426042	0.786064
class	271	class.Melainabacteria.id.1589	rs11150282	16	80493705		T	C	0.0989487	0.0196972	6.02892e-07	25.227	8.85651e-05	0.0131842	0.99464	0.00447128	0.0156208	0.774695	-0.0222566	0.0315709	0.480828
class	272	class.Melainabacteria.id.1589	rs73074665	7	20010624		A	T	0.166216	0.0355728	2.86608e-06	21.8252	-0.00475824	0.0258165	0.85377	0.0687311	0.0303448	0.023512	0.032369	0.0618533	0.600753
class	273	class.Melainabacteria.id.1589	rs16851659	1	230523039	ENSG00000177614	G	C	-0.0896103	0.0186432	1.27487e-06	23.0954	0.00160918	0.013309	0.903763	0.0199539	0.0157364	0.204793	0.00126643	0.0319039	0.968336
class	274	class.Melainabacteria.id.1589	rs4129395	9	115975389	ENSG00000119321	G	A	0.0896187	0.0185106	1.48056e-06	23.432	-0.0116075	0.0126033	0.357056	0.009335	0.0149468	0.532266	-0.0445633	0.0302654	0.140908
class	275	class.Melainabacteria.id.1589	rs79790072	15	100747683	ENSG00000140470	T	C	0.226722	0.0487841	3.29009e-06	21.5883	-0.0521597	0.0368765	0.157232	0.0351942	0.043692	0.420528	-0.0319276	0.0885423	0.718404
class	276	class.Melainabacteria.id.1589	rs10738747	9	26184578		G	A	0.0814624	0.0184409	9.95804e-06	19.5075	0.000899563	0.0127356	0.943689	0.0201808	0.0151089	0.181651	0.0047302	0.030596	0.877135
class	277	class.Melainabacteria.id.1589	rs1221147	9	122046549	ENSG00000078725	T	A	0.123968	0.0278958	7.10737e-06	19.742	0.0165855	0.0175807	0.345479	-0.0274885	0.0209781	0.190079	-0.0245881	0.0421858	0.559992
class	278	class.Melainabacteria.id.1589	rs789069	18	1008278		A	C	-0.103539	0.0234287	6.84635e-06	19.5239	0.0169103	0.0181556	0.351642	-0.00231585	0.0214539	0.914039	0.0251973	0.0435329	0.562717
class	279	class.Melainabacteria.id.1589	rs113884518	9	24648997		T	C	-0.205352	0.0454982	8.0567e-06	20.3617	0.016201	0.0413508	0.69521	0.00587112	0.0483315	0.903314	0.0069281	0.0994183	0.944443
class	280	class.Melainabacteria.id.1589	rs367480	11	2937631	ENSG00000110628	G	A	-0.083758	0.0185796	8.19925e-06	20.3157	0.00527721	0.0132442	0.690294	-0.0206672	0.0156938	0.187872	-0.041565	0.0317479	0.190461
class	281	class.Melainabacteria.id.1589	rs28678345	17	53906328		T	C	0.214848	0.0470878	6.69088e-06	20.8088	-0.0182186	0.0294927	0.536752	0.0329631	0.0349631	0.345786	0.0666779	0.07058	0.344805
class	282	class.Melainabacteria.id.1589	rs10148250	14	107061448		G	A	0.0861928	0.0193381	8.67135e-06	19.859	-9.93071e-05	0.0130886	0.993946	0.00283353	0.015532	0.855244	-0.00204688	0.031522	0.948226
class	283	class.Methanobacteria.id.119	rs73457410	13	41956181		A	G	0.21534	0.0436695	1.40855e-06	24.3021	-0.00219721	0.0261147	0.932947	0.0085037	0.0306354	0.781336	0.0131501	0.0627217	0.833934
class	284	class.Methanobacteria.id.119	rs10202904	2	125440268	ENSG00000155052	T	G	-0.121754	0.0235357	3.0143e-07	26.747	0.00240018	0.0129206	0.85263	0.00541439	0.0152871	0.723204	0.0285398	0.0309673	0.356732
class	285	class.Methanobacteria.id.119	rs6776814	3	15053083	ENSG00000177463	T	C	-0.199566	0.0411825	1.63062e-06	23.4688	0.0595829	0.0455509	0.190857	0.0645808	0.0528799	0.221983	0.0454334	0.108873	0.676455
class	286	class.Methanobacteria.id.119	rs894996	4	104418307		C	A	0.216999	0.0449076	1.87557e-06	23.3364	0.0241655	0.0247794	0.329449	0.0376031	0.0292061	0.197917	0.0763617	0.0599545	0.202783
class	287	class.Methanobacteria.id.119	rs11018665	11	89349287		A	T	0.111465	0.0250516	6.51864e-06	19.7868	-0.0023348	0.0148067	0.874704	-0.0129026	0.017481	0.460459	0.0107688	0.0355739	0.762105
class	288	class.Methanobacteria.id.119	rs75208022	12	21338861	ENSG00000134538	C	T	-0.227245	0.048763	5.92103e-06	21.7038	-0.00124806	0.0217654	0.954273	0.0155913	0.0255498	0.541708	0.0060582	0.0520874	0.907408
class	289	class.Methanobacteria.id.119	rs12825290	12	43701132		C	G	-0.216781	0.0493496	6.07567e-06	19.2841	-0.00824443	0.026466	0.755414	0.0251756	0.0314588	0.423553	0.110777	0.0628958	0.0781916
class	290	class.Methanobacteria.id.119	rs4257531	3	2086167		G	A	0.164498	0.0364959	7.44344e-06	20.303	0.0043892	0.0207616	0.832568	0.00082383	0.0245215	0.973199	0.00637009	0.0497948	0.898207
class	291	class.Methanobacteria.id.119	rs10424197	19	46439321	ENSG00000104967	G	A	-0.111274	0.0247517	9.27887e-06	20.1997	0.023266	0.014609	0.111255	-0.0166304	0.0172857	0.336004	0.0370455	0.0350189	0.290114
class	292	class.Methanobacteria.id.119	rs6508769	19	28827760		T	C	0.153519	0.0344519	8.22529e-06	19.8444	0.00912568	0.0178722	0.609625	0.0221915	0.0211458	0.293969	0.00472159	0.0428559	0.912272
class	293	class.Methanobacteria.id.119	rs73068003	7	10773932		G	T	-0.15814	0.0351803	8.44583e-06	20.1953	0.0126513	0.0214216	0.554798	-0.0111615	0.0252916	0.658986	0.0841955	0.051541	0.102351
class	294	class.Mollicutes.id.3920	rs72901605	11	47103877	ENSG00000149179	T	C	-0.0841852	0.0178119	3.2579e-06	22.3341	-0.0133939	0.0199443	0.501862	0.0451736	0.023464	0.0542001	-0.0067184	0.0476573	0.887891
class	295	class.Mollicutes.id.3920	rs74603314	14	46519718		T	C	0.221639	0.0462918	1.55689e-06	22.9136	0.0149509	0.0324386	0.644873	0.0621365	0.0382965	0.104694	0.101344	0.0782148	0.195072
class	296	class.Mollicutes.id.3920	rs10108398	8	59440824		G	A	0.0769142	0.0153953	1.09e-06	24.9551	0.0175043	0.014115	0.214932	0.0112563	0.0167303	0.501067	0.0335453	0.0338573	0.32179
class	297	class.Mollicutes.id.3920	rs11890098	2	157532549		A	G	0.074438	0.0153389	9.56571e-07	23.5466	-0.00247743	0.0141164	0.860687	0.0173315	0.0167206	0.299951	0.0723809	0.0338021	0.0322485
class	298	class.Mollicutes.id.3920	rs3768491	1	109965986	ENSG00000143106	A	G	-0.0681052	0.0149061	4.23352e-06	20.8715	0.0181141	0.0138908	0.19222	-0.00487214	0.0164616	0.767252	0.0168186	0.0333158	0.613683
class	299	class.Mollicutes.id.3920	rs17214486	14	97159674		C	A	0.06099	0.0135623	6.60866e-06	20.2198	-0.00195028	0.0135827	0.885828	0.0220373	0.0160201	0.168945	0.00541151	0.0326055	0.868181
class	300	class.Mollicutes.id.3920	rs12566890	1	61850864	ENSG00000162599	T	G	-0.101147	0.0230978	3.65095e-06	19.1729	0.00407766	0.0187744	0.828058	-0.0279033	0.0222866	0.210563	-0.0601195	0.0449995	0.181549
class	301	class.Mollicutes.id.3920	rs78169027	11	108439087	ENSG00000110723	A	G	-0.108283	0.0237289	5.8761e-06	20.8201	0.0457541	0.0265817	0.085204	0.0391958	0.0313705	0.211502	-0.0574859	0.0637273	0.367024
class	302	class.Mollicutes.id.3920	rs4885016	13	73170489		T	C	-0.0819606	0.0181628	7.26986e-06	20.3596	-0.0128373	0.0184387	0.486294	0.0360183	0.0220069	0.101697	0.0256282	0.0441639	0.561714
class	303	class.Mollicutes.id.3920	rs28537087	15	95309676		G	A	0.0820873	0.0188312	8.07399e-06	18.9986	-0.0253353	0.0146858	0.0845006	0.00937581	0.0174352	0.590749	-0.0152061	0.0352024	0.665768
class	304	class.Mollicutes.id.3920	rs2464826	7	79490250		A	C	0.0944239	0.0211806	8.39505e-06	19.8705	0.00678249	0.0200357	0.734971	0.00940638	0.0236645	0.691006	0.0584906	0.0476765	0.219889
class	305	class.Mollicutes.id.3920	rs6043847	20	16259524	ENSG00000089177	T	C	-0.114937	0.0248606	4.55476e-06	21.3707	0.0330209	0.0269797	0.220983	0.00375842	0.0319114	0.906245	0.0604767	0.064521	0.348595
class	306	class.Negativicutes.id.2164	rs1643968	5	165266628		T	C	-0.0565284	0.0112298	4.14596e-07	25.3362	-0.000771797	0.0131638	0.953246	-0.019778	0.0155953	0.204725	0.0232113	0.031579	0.462326
class	307	class.Negativicutes.id.2164	rs60274479	16	21249925	ENSG00000175311	T	C	-0.0659623	0.0134137	1.1623e-06	24.1794	0.0200549	0.0159485	0.208579	0.00698118	0.0188712	0.71143	0.0313685	0.0381875	0.411399
class	308	class.Negativicutes.id.2164	rs13086907	3	142135117	ENSG00000114127	G	A	0.0625312	0.0131735	1.95488e-06	22.5291	-0.0116676	0.015192	0.442482	0.0147292	0.0179994	0.413177	-0.00326445	0.0363954	0.928531
class	309	class.Negativicutes.id.2164	rs73232831	4	17413426		G	A	-0.151829	0.0314932	1.87452e-06	23.2372	-0.037217	0.0350089	0.287748	0.0497287	0.0406899	0.221655	0.0577499	0.0837742	0.490602
class	310	class.Negativicutes.id.2164	rs71405394	15	101245088		G	A	-0.114178	0.02405	2.16631e-06	22.5358	-0.0210786	0.0249761	0.398696	-0.0558044	0.0295972	0.0593677	0.0709259	0.0604283	0.240507
class	311	class.Negativicutes.id.2164	rs61249479	9	124912908	ENSG00000119421	A	C	0.0777075	0.0168628	2.95471e-06	21.2333	0.00562734	0.0173991	0.746371	-0.00838398	0.0206938	0.685371	-0.0492674	0.0416009	0.236299
class	312	class.Negativicutes.id.2164	rs1447205	8	41231597		G	C	-0.0502053	0.0108382	2.93324e-06	21.4554	0.0153119	0.0131663	0.244844	-0.00156645	0.0155953	0.919992	0.021232	0.0315912	0.50153
class	313	class.Negativicutes.id.2164	rs4722181	7	22817571		T	G	0.0501306	0.0105798	2.00112e-06	22.4493	0.0142632	0.0126421	0.259222	-0.0176441	0.0149705	0.238561	0.016416	0.0303138	0.588138
class	314	class.Negativicutes.id.2164	rs4463806	10	115597993	ENSG00000198924	T	C	-0.0543966	0.0129365	7.80662e-06	17.6791	-0.00967097	0.0160728	0.547375	-0.0241862	0.0189899	0.202793	0.0179092	0.0385102	0.641895
class	315	class.Negativicutes.id.2164	rs9423647	10	5579818		G	A	0.047817	0.0105282	6.06114e-06	20.6257	-0.0245985	0.0127025	0.0528044	-0.0117977	0.0150397	0.432782	-0.016167	0.0304525	0.595493
class	316	class.Negativicutes.id.2164	rs2834062	21	34377485		A	G	0.0489057	0.0108842	8.4392e-06	20.1874	-0.00379017	0.0138529	0.784392	0.0184384	0.016391	0.260626	-0.0327729	0.0332054	0.323656
class	317	class.Negativicutes.id.2164	rs1649999	10	80086072		A	G	0.0748989	0.0166458	7.5812e-06	20.2439	-0.0196192	0.021467	0.360757	0.0244992	0.0254109	0.334985	0.0194273	0.0517906	0.707576
class	318	class.Negativicutes.id.2164	rs1135612	7	75609677	ENSG00000127948	G	A	0.0529785	0.0119177	9.26307e-06	19.7592	0.0186959	0.0155755	0.230007	-0.0377751	0.0184197	0.0402865	-0.00481869	0.0372525	0.897079
class	319	class.Verrucomicrobiae.id.4029	rs111862613	12	130309670	ENSG00000151952	T	C	0.090699	0.0196746	3.73846e-06	21.248	-0.00018647	0.0167817	0.991134	0.0161549	0.019977	0.418704	0.0372626	0.0401812	0.353737
class	320	class.Verrucomicrobiae.id.4029	rs11729256	4	95027272		T	C	0.0749798	0.0150177	6.7309e-07	24.9235	-0.0154026	0.0168468	0.360572	0.020361	0.0198965	0.306145	-0.0921434	0.0404152	0.0226126
class	321	class.Verrucomicrobiae.id.4029	rs74542928	4	100544188	ENSG00000138823	T	C	0.112164	0.0236422	1.63222e-06	22.5036	0.0187925	0.0298387	0.528823	-0.025264	0.034997	0.470362	0.100753	0.0717035	0.159983
class	322	class.Verrucomicrobiae.id.4029	rs4936098	11	130280667	ENSG00000134917	A	G	0.0648843	0.0135928	1.12221e-06	22.7817	-0.0213156	0.0132272	0.107071	-0.00318203	0.015683	0.839215	-0.00229851	0.031751	0.94229
class	323	class.Verrucomicrobiae.id.4029	rs9349825	6	56341481	ENSG00000151914	A	G	-0.0704036	0.0147128	2.53687e-06	22.8942	-0.00571168	0.0161559	0.723687	0.039773	0.0191289	0.0375985	-0.0166357	0.0389627	0.669404
class	324	class.Verrucomicrobiae.id.4029	rs2602429	16	81063149	ENSG00000166451	C	T	0.0746844	0.0156194	2.58297e-06	22.8589	0.0145532	0.014393	0.311954	0.0307546	0.0170892	0.0719167	0.00749806	0.0345393	0.82814
class	325	class.Verrucomicrobiae.id.4029	rs4242783	10	5064327		G	A	0.0689292	0.0147693	2.63612e-06	21.7777	-0.0207125	0.0140553	0.140578	-0.00533905	0.016681	0.748918	-0.0517622	0.0336543	0.124035
class	326	class.Verrucomicrobiae.id.4029	rs11184341	1	105422565		G	C	0.0655342	0.0142231	4.13405e-06	21.2264	0.00144765	0.0141402	0.918456	-0.000619331	0.0167557	0.970515	0.072592	0.0338912	0.0322003
class	327	class.Verrucomicrobiae.id.4029	rs61779207	1	41074472		G	A	-0.0758309	0.0167762	6.72285e-06	20.4283	-0.0271847	0.0151319	0.0724119	-0.00454658	0.018047	0.801096	-0.0210396	0.0363029	0.562213
class	328	class.Verrucomicrobiae.id.4029	rs117107102	18	49473635		A	G	0.204683	0.0431573	2.91821e-06	22.4844	-0.0159581	0.0301497	0.5966	0.0175139	0.0354893	0.62166	0.17449	0.0682327	0.0105495
class	329	class.Verrucomicrobiae.id.4029	rs12908520	15	97570657		G	A	0.0618926	0.0130946	2.17163e-06	22.3366	0.0138338	0.0127547	0.278096	-0.0130387	0.0151002	0.387873	-0.00741754	0.0305759	0.80832
class	330	class.Verrucomicrobiae.id.4029	rs941682	20	31867840		G	A	-0.0631436	0.0143767	9.61003e-06	19.287	0.00455825	0.0141462	0.747281	-0.017921	0.0167318	0.284134	-0.0285885	0.0339331	0.399509
order	331	order.Desulfovibrionales.id.3156	rs72647048	8	57865378		T	C	-0.0772459	0.0170876	9.00294e-06	20.4328	0.0408358	0.0200722	0.0419073	0.0264931	0.023599	0.261593	-0.054522	0.0481612	0.257604
order	332	order.Desulfovibrionales.id.3156	rs2692012	1	203991605		A	G	0.112244	0.0253553	2.27021e-06	19.5939	-0.0151329	0.0276895	0.584707	-0.0168675	0.0328869	0.608026	0.0103258	0.0663425	0.876314
order	333	order.Desulfovibrionales.id.3156	rs9928243	16	71541641		C	A	-0.0544713	0.0117811	3.96636e-06	21.3751	-0.00152555	0.0126383	0.903922	0.00813879	0.014998	0.587365	-0.0149016	0.0303282	0.623184
order	334	order.Desulfovibrionales.id.3156	rs16851319	1	203308383		G	C	-0.0729137	0.0150954	2.70287e-06	23.3276	-0.0217798	0.0167255	0.192851	0.00778671	0.0198029	0.694164	-0.0176736	0.0401874	0.660097
order	335	order.Desulfovibrionales.id.3156	rs17791387	9	81834426		A	G	-0.0727501	0.0154369	2.25294e-06	22.2068	0.0152028	0.0215431	0.48038	0.0266306	0.0255078	0.296476	-0.000586775	0.0516766	0.99094
order	336	order.Desulfovibrionales.id.3156	rs186073	3	31133401		T	C	0.0529219	0.0118542	8.74432e-06	19.9283	0.00197949	0.0129329	0.878352	-0.0113678	0.0152832	0.45699	0.041333	0.0309786	0.182124
order	337	order.Desulfovibrionales.id.3156	rs62020470	15	96161065		A	G	-0.0573633	0.0129462	7.50981e-06	19.6303	0.00043178	0.0164688	0.979083	-0.0132957	0.0195083	0.495528	-0.00625441	0.0396788	0.874752
order	338	order.Desulfovibrionales.id.3156	rs3935584	2	233929283	ENSG00000168918	C	T	-0.0524466	0.0115749	7.1974e-06	20.5279	0.0114994	0.0127	0.365217	0.00471038	0.0150215	0.753843	0.0399009	0.030428	0.189748
order	339	order.Desulfovibrionales.id.3156	rs11599763	10	11855599		T	C	-0.0554862	0.0117486	2.60698e-06	22.3017	0.000639954	0.012961	0.96062	0.00224988	0.0153461	0.88344	-0.0560959	0.0311331	0.0715748
order	340	order.Desulfovibrionales.id.3156	rs6058181	20	33694801		C	T	0.0836765	0.0166098	2.5277e-07	25.3759	0.00252942	0.0171745	0.882913	-0.0136931	0.0202432	0.498768	-0.0119579	0.0410962	0.77107
order	341	order.Desulfovibrionales.id.3156	rs4506934	17	2856662	ENSG00000132359	C	T	-0.0953383	0.0201367	2.42998e-06	22.413	-0.000899516	0.0196407	0.963471	-0.00581981	0.0232425	0.802282	-0.0718483	0.0471506	0.127558
order	342	order.Desulfovibrionales.id.3156	rs2838334	21	45064961	ENSG00000160207	G	A	0.0569024	0.0124223	4.16791e-06	20.9796	-0.00393193	0.0132532	0.766713	-0.0095013	0.015705	0.545189	0.0798994	0.0317795	0.0119311
order	343	order.Enterobacteriales.id.3468	rs78143293	18	57672335		A	G	-0.0848521	0.0170415	1.19564e-06	24.7882	-0.00175522	0.0194322	0.928029	-0.0225516	0.0229915	0.326659	0.00224214	0.0465062	0.961548
order	344	order.Enterobacteriales.id.3468	rs111229068	11	2563450	ENSG00000053918	A	T	0.110561	0.0241719	3.65356e-06	20.9176	0.0102471	0.0234401	0.661994	-0.0217281	0.0278432	0.435172	0.137124	0.0535425	0.0104361
order	345	order.Enterobacteriales.id.3468	rs62210023	20	55340092		A	G	0.0606754	0.0130125	3.13163e-06	21.739	-0.0115544	0.0132554	0.383385	-0.0130869	0.0157056	0.404697	-0.0219181	0.0318265	0.491029
order	346	order.Enterobacteriales.id.3468	rs504442	18	55145547	ENSG00000119547	T	G	0.084159	0.0189479	5.17092e-06	19.7249	0.00340318	0.0206284	0.868963	-0.0129514	0.0245389	0.597646	-0.08633	0.0493676	0.0803397
order	347	order.Enterobacteriales.id.3468	rs80319214	2	4015933		C	G	0.0990404	0.0215877	6.95307e-06	21.0446	0.0160593	0.0241627	0.506285	0.00470847	0.0287738	0.870017	-0.0854057	0.058003	0.140903
order	348	order.Enterobacteriales.id.3468	rs11026530	11	22379097	ENSG00000091664	T	C	0.0822408	0.0186379	9.42684e-06	19.4678	0.00717824	0.0176492	0.684216	-0.00626877	0.0209924	0.76523	0.0571134	0.0422919	0.176869
order	349	order.Enterobacteriales.id.3468	rs2374342	2	42133542		C	A	0.0582927	0.0126195	4.51618e-06	21.3345	-0.00677873	0.0128742	0.598515	-0.00994865	0.0152209	0.513358	-0.031104	0.0308561	0.313438
order	350	order.Enterobacteriales.id.3468	rs79757635	13	110840418	ENSG00000187498	C	A	0.0758597	0.0171286	9.31857e-06	19.6117	-0.0138343	0.0186069	0.457176	0.0145046	0.0220736	0.511114	0.0194412	0.0445886	0.662828
order	351	order.Enterobacteriales.id.3468	rs35673018	16	54327745		G	A	0.0899642	0.0202934	7.63109e-06	19.65	0.0271106	0.0222062	0.22214	-0.0410929	0.0262109	0.116932	-0.0657002	0.0530806	0.215811
order	352	order.Enterobacteriales.id.3468	rs61973590	14	27718039		C	G	-0.0605392	0.0133696	8.5354e-06	20.5008	-0.0054791	0.0132505	0.67924	0.0106318	0.0157262	0.499005	0.00573688	0.0317585	0.85665
order	353	order.Enterobacteriales.id.3468	rs4792380	17	13521040		A	T	0.115598	0.0257683	9.48974e-06	20.1215	-0.0121832	0.0371913	0.743228	-0.0431183	0.0438956	0.325957	0.042006	0.089432	0.638571
order	354	order.Actinomycetales.id.420	rs35011108	6	133007480	ENSG00000112299	A	G	0.241546	0.0503803	1.87658e-06	22.9741	0.0332159	0.0251464	0.186534	0.00895066	0.0299121	0.764763	-0.0521709	0.0600248	0.384762
order	355	order.Actinomycetales.id.420	rs2889192	9	76394568		G	T	0.0884052	0.0194997	3.96723e-06	20.5489	0.00913705	0.0178126	0.607984	0.000394924	0.0210648	0.985042	0.0207677	0.0427605	0.627198
order	356	order.Actinomycetales.id.420	rs34583783	6	67207371		G	T	0.123688	0.0264254	5.53884e-06	21.9027	0.00934727	0.0265047	0.724341	-0.0603456	0.0313429	0.0541876	-0.00353315	0.063356	0.955528
order	357	order.Actinomycetales.id.420	rs4073240	6	169224781		G	A	0.074973	0.0164672	5.67895e-06	20.7233	-0.000516495	0.0129986	0.968305	0.0128924	0.0153738	0.401697	0.00678316	0.0311507	0.827622
order	358	order.Bacillales.id.1674	rs4617108	7	49423832		A	G	0.248861	0.0525929	1.97506e-06	22.3754	0.000729491	0.0224323	0.974058	-0.0182701	0.026749	0.494593	-0.0163626	0.0538439	0.761213
order	359	order.Bacillales.id.1674	rs1287018	20	5826474	ENSG00000171984	G	A	0.141125	0.0319309	9.87091e-06	19.5216	-0.0305419	0.0161785	0.0590527	-0.00605179	0.019215	0.752799	0.0169866	0.0387613	0.661215
order	360	order.Bacillales.id.1674	rs10410917	19	14970441		T	C	0.11471	0.0250025	5.57348e-06	21.0363	-0.0172124	0.0129549	0.183967	0.0139439	0.0153307	0.363066	0.00733858	0.0310225	0.813001
order	361	order.Bacillales.id.1674	rs74420793	4	127766709		A	G	-0.164413	0.0353763	3.07323e-06	21.5856	-0.019696	0.0207741	0.343077	0.0059221	0.0244382	0.808525	0.0603904	0.0499194	0.226373
order	362	order.Bacillales.id.1674	rs11034576	11	38085711		A	G	0.205765	0.0453311	8.85974e-06	20.5905	0.0530027	0.0188647	0.00495998	0.0349118	0.0226439	0.123129	0.0249952	0.0457969	0.585214
order	363	order.Bacillales.id.1674	rs10233278	7	117496144	ENSG00000077063	T	C	-0.116319	0.0248527	3.50803e-06	21.8918	0.00669783	0.012773	0.600019	-0.00583005	0.0151436	0.70025	-0.0857124	0.0303964	0.00480507
order	364	order.Bacillales.id.1674	rs11207728	1	61827534	ENSG00000162599	G	A	-0.14455	0.0316912	5.73457e-06	20.7918	0.0209258	0.0171157	0.221476	-0.00157157	0.0201271	0.937763	0.0192859	0.0410589	0.63856
order	365	order.Bacillales.id.1674	rs11844714	14	49001226		A	G	-0.143245	0.0320272	5.06212e-06	19.992	0.00644316	0.0156345	0.680257	-0.0121981	0.0185343	0.510452	-0.0391992	0.0374883	0.295728
order	366	order.Bacillales.id.1674	rs12522021	5	78856074		T	A	0.174339	0.0400515	7.60217e-06	18.9357	-0.00667294	0.0185414	0.718926	-0.00143309	0.0219044	0.947836	-0.0437539	0.0443418	0.32377
order	367	order.Bacteroidales.id.913	rs55993203	13	70523117	ENSG00000150361	A	G	-0.121514	0.0236759	3.89585e-07	26.3366	0.00833886	0.0282947	0.768212	0.0470972	0.0331808	0.155779	0.0658326	0.0675462	0.329744
order	368	order.Bacteroidales.id.913	rs7631304	3	89339527	ENSG00000044524	G	A	-0.0645771	0.0132957	8.36781e-07	23.5876	-0.0239425	0.0177974	0.178534	0.01941	0.0211645	0.35909	-0.0393723	0.0426982	0.356472
order	369	order.Bacteroidales.id.913	rs73975615	17	6461200		G	A	-0.207018	0.0442633	1.21616e-06	21.8609	-0.120238	0.0740799	0.104572	0.22653	0.0823904	0.00596912	-0.359842	0.178973	0.044369
order	370	order.Bacteroidales.id.913	rs2032750	2	53831026		T	C	-0.0508393	0.0106807	1.91509e-06	22.6542	0.00327265	0.0126873	0.796448	0.00901216	0.0150186	0.548461	-0.00448265	0.0304282	0.88288
order	371	order.Bacteroidales.id.913	rs7546249	1	176792690	ENSG00000116183	T	A	-0.0567113	0.0118386	1.54814e-06	22.9452	0.000332922	0.0138044	0.980759	-0.0172464	0.0163851	0.292538	-0.0366676	0.0330966	0.267907
order	372	order.Bacteroidales.id.913	rs929878	16	74290641		C	T	-0.0548532	0.012153	4.73377e-06	20.3701	-0.013102	0.0154337	0.395925	0.0111885	0.018311	0.541183	0.00737673	0.0369198	0.841634
order	373	order.Bacteroidales.id.913	rs13291169	9	116888284		C	G	0.0689676	0.0148765	3.74579e-06	21.4901	0.0053687	0.0182019	0.76803	-0.0148227	0.0215657	0.491875	-0.0819499	0.0435874	0.0600911
order	374	order.Bacteroidales.id.913	rs17343978	22	27433885		A	C	-0.0552057	0.0120278	8.35928e-06	21.0645	0.000957467	0.0156305	0.951155	0.00396946	0.0185028	0.830131	0.0112544	0.0375604	0.764455
order	375	order.Bacteroidales.id.913	rs72706335	1	157495438	ENSG00000143297	T	C	-0.22241	0.0493458	7.65519e-06	20.3039	0.0338502	0.0404539	0.402727	-0.0167974	0.0482513	0.727748	0.0922005	0.0967243	0.340473
order	376	order.Bacteroidales.id.913	rs11146701	10	39062269		A	G	0.0473596	0.010541	7.08228e-06	20.1839	0.00442906	0.0132731	0.738615	0.0102332	0.0157448	0.51573	0.013283	0.0318233	0.676387
order	377	order.Bacteroidales.id.913	rs62531359	8	70916181		T	G	0.0655728	0.0149891	9.08665e-06	19.136	-0.00155179	0.016385	0.924547	0.0264494	0.0195598	0.176302	0.0255408	0.0391382	0.514027
order	378	order.Bacteroidales.id.913	rs79585701	8	13110185	ENSG00000164741	A	C	0.0646823	0.0149628	9.98589e-06	18.6851	0.00942653	0.0181306	0.603118	0.0462634	0.0214411	0.0309514	0.0250361	0.0435327	0.565217
order	379	order.Bacteroidales.id.913	rs4916508	3	195936789	ENSG00000163958	G	A	-0.0466729	0.0105312	8.47116e-06	19.6392	0.0100002	0.0127762	0.433793	0.0247486	0.0151277	0.101845	0.00774591	0.0306484	0.800473
order	380	order.Bacteroidales.id.913	rs62575403	9	136493820		C	T	0.140055	0.0311128	7.06129e-06	20.2595	0.052407	0.0311451	0.0924379	-0.0035879	0.0370022	0.922755	0.132899	0.0748719	0.0758944
order	381	order.Bifidobacteriales.id.432	rs182549	2	136616754	ENSG00000076003	C	T	0.11707	0.0126703	5.942e-20	85.3602	0.00685663	0.0129731	0.597134	-0.022952	0.015417	0.136555	-0.0470294	0.0311305	0.130861
order	382	order.Bifidobacteriales.id.432	rs7322849	13	112859829		T	C	0.110676	0.0200996	1.74032e-08	30.3161	-0.0230777	0.02206	0.295501	0.027651	0.0261122	0.289632	-0.00530247	0.0526955	0.919848
order	383	order.Bifidobacteriales.id.432	rs10496759	2	137603404	ENSG00000144229	G	C	0.0637133	0.0144305	8.79796e-06	19.4912	-0.0241153	0.0152472	0.113736	0.00117144	0.0180678	0.948305	-0.0326492	0.0365471	0.371672
order	384	order.Bifidobacteriales.id.432	rs55888705	4	1517826		A	G	0.053673	0.0120586	8.66208e-06	19.8088	0.00624369	0.0140756	0.657344	0.00807341	0.0166211	0.627157	-0.00493814	0.0337386	0.883634
order	385	order.Bifidobacteriales.id.432	rs6899771	6	97406220	ENSG00000186231	A	G	-0.0914312	0.0202604	7.27995e-06	20.3626	0.0123459	0.0209054	0.554815	0.00276991	0.0247939	0.911048	0.0281492	0.0501226	0.574384
order	386	order.Bifidobacteriales.id.432	rs76671854	5	169748189		C	G	-0.0892981	0.0183177	1.03632e-06	23.7619	0.00628584	0.0191257	0.742412	-0.0185207	0.0226819	0.414191	-0.0133884	0.045842	0.770245
order	387	order.Bifidobacteriales.id.432	rs4957061	5	521096	ENSG00000066230	T	C	0.0569873	0.0116907	1.1517e-06	23.7582	-0.0105167	0.0128494	0.413097	-0.0228635	0.0152362	0.133457	-0.0419225	0.030858	0.174285
order	388	order.Bifidobacteriales.id.432	rs10841473	12	20378911		G	C	-0.0613031	0.0128844	2.28067e-06	22.6347	-0.0236265	0.0150225	0.115779	-0.00428621	0.0177846	0.80955	-0.048708	0.0359995	0.17605
order	389	order.Bifidobacteriales.id.432	rs4567981	2	49906864		T	A	0.0577763	0.0117388	8.88054e-07	24.2209	0.000511251	0.0127125	0.967921	-0.00751981	0.0150491	0.617297	-0.0317143	0.0304703	0.297956
order	390	order.Bifidobacteriales.id.432	rs13020688	2	192878532	ENSG00000144339	G	A	0.0584045	0.0122081	1.57375e-06	22.8841	-0.0492609	0.0138535	0.000376773	-0.00842392	0.0163186	0.605703	-0.0149722	0.0330521	0.650558
order	391	order.Bifidobacteriales.id.432	rs677208	18	4304187	ENSG00000170579	G	C	0.0728589	0.0164821	6.0011e-06	19.5382	-0.00172673	0.0167899	0.918088	0.0216334	0.019966	0.278581	-0.00180091	0.0401618	0.964234
order	392	order.Bifidobacteriales.id.432	rs12446429	16	898055		T	C	0.0810099	0.019073	8.52886e-06	18.0374	0.0157109	0.0162747	0.334364	0.0144783	0.0192884	0.45288	-0.0288037	0.0390451	0.460696
order	393	order.Bifidobacteriales.id.432	rs540489	17	72897722		T	G	-0.0632518	0.013817	5.36811e-06	20.9538	-0.0049643	0.0165952	0.764834	0.00736418	0.019641	0.707705	-0.0402267	0.0398421	0.312662
order	394	order.Bifidobacteriales.id.432	rs857444	6	14617591		C	T	0.0553965	0.0120669	3.82492e-06	21.0723	0.00954666	0.0130866	0.465697	-0.0187018	0.0154955	0.227463	0.0328966	0.0314347	0.295328
order	395	order.Bifidobacteriales.id.432	rs10857328	4	161211924		T	A	0.0562	0.0126395	7.24135e-06	19.7676	-0.0248291	0.0140424	0.0770353	-0.0313414	0.0165771	0.0586719	0.0652871	0.0336487	0.0523492
order	396	order.Bifidobacteriales.id.432	rs10831953	11	13098051		G	A	0.0537537	0.0123746	9.94742e-06	18.8668	-0.021177	0.0137633	0.123888	-0.0256528	0.0162895	0.115301	-0.0164289	0.0330091	0.61869
order	397	order.Bifidobacteriales.id.432	rs7174549	15	92463303	ENSG00000176463	C	T	0.0551726	0.0124655	6.8678e-06	19.5872	0.00471333	0.0131653	0.720334	-0.00460788	0.0155994	0.767697	0.0177777	0.0315259	0.572817
order	398	order.Burkholderiales.id.2874	rs62191117	2	239900775		A	G	0.0679995	0.0132471	2.79099e-07	26.3464	-0.00285225	0.0156034	0.854957	0.00260432	0.0185192	0.888164	0.00846771	0.0375039	0.821371
order	399	order.Burkholderiales.id.2874	rs2367850	3	193456274		G	C	0.06333	0.0130595	1.23614e-06	23.5133	0.0127271	0.0154607	0.410399	-0.0275745	0.0183191	0.132266	0.0160235	0.0370344	0.665256
order	400	order.Burkholderiales.id.2874	rs6087811	20	30596130		T	G	-0.101587	0.0198817	2.88374e-07	26.1044	0.0040069	0.0208358	0.847501	-0.0181971	0.0248295	0.463631	0.0415489	0.0501283	0.40719
order	401	order.Burkholderiales.id.2874	rs4033856	4	45642485		C	T	0.0833446	0.0167489	5.66823e-07	24.7586	-0.015906	0.0224115	0.477876	0.0196837	0.0265754	0.458893	-0.01423	0.0537868	0.791345
order	402	order.Burkholderiales.id.2874	rs62395635	5	173497796	ENSG00000170091	T	C	0.109911	0.0236375	2.90228e-06	21.6183	-0.0252521	0.0264109	0.33901	0.0251912	0.0313678	0.421922	0.0196688	0.0627691	0.754013
order	403	order.Burkholderiales.id.2874	rs2321387	13	58689340		G	A	-0.0508514	0.0109588	3.25787e-06	21.5294	-0.00134764	0.0127585	0.915878	0.0203423	0.0151093	0.178192	-0.0121786	0.030566	0.69031
order	404	order.Burkholderiales.id.2874	rs7638039	3	70588939		T	C	0.0580987	0.012673	4.83593e-06	21.0146	0.00321728	0.0146558	0.826243	-0.00268798	0.0173938	0.877187	-0.0396072	0.0350995	0.259139
order	405	order.Burkholderiales.id.2874	rs2613606	7	111285025		C	T	-0.0499561	0.0109264	4.13357e-06	20.9013	0.000144213	0.0128652	0.991056	-0.00964593	0.0152168	0.526144	0.0296602	0.0308336	0.336077
order	406	order.Burkholderiales.id.2874	rs72747231	9	84206018	ENSG00000196781	C	G	-0.133729	0.0290738	3.76217e-06	21.1528	0.00330513	0.0298141	0.911729	-0.0029339	0.0353796	0.93391	-0.0871465	0.0715097	0.222971
order	407	order.Burkholderiales.id.2874	rs1928341	1	153240013		A	G	0.0507782	0.0110587	4.51508e-06	21.0812	0.00965883	0.0128234	0.45132	-0.0258432	0.0152287	0.0896954	-0.0346155	0.0307701	0.2606
order	408	order.Burkholderiales.id.2874	rs1511453	4	23588462		A	G	0.0910999	0.0199479	8.00097e-06	20.854	-0.0447384	0.0269952	0.0974653	-0.0494048	0.0320107	0.122738	-0.0930037	0.0645485	0.149631
order	409	order.Burkholderiales.id.2874	rs75242906	15	56786407		C	T	-0.120974	0.0281273	9.74519e-06	18.4948	-0.0160944	0.0229599	0.483317	-0.0657843	0.0272101	0.015621	-0.0126455	0.0553532	0.819295
order	410	order.Clostridiales.id.1863	rs2273429	14	52494072	ENSG00000087303	A	G	-0.0726191	0.0153105	4.16871e-06	22.4944	0.0468445	0.0205845	0.0228634	-0.0387422	0.0243074	0.11097	-0.0164604	0.0493236	0.738588
order	411	order.Clostridiales.id.1863	rs6815608	4	152131744	ENSG00000109686	T	C	0.104089	0.0210883	3.71989e-07	24.3598	0.00369211	0.0176115	0.833947	-0.00785943	0.0208815	0.706632	0.0852331	0.0421699	0.0432603
order	412	order.Clostridiales.id.1863	rs112334273	21	40703251		G	A	0.0639383	0.0127404	4.07257e-07	25.1829	0.00977112	0.0141424	0.489621	-0.0169935	0.0167255	0.30962	-0.0177438	0.0338727	0.600392
order	413	order.Clostridiales.id.1863	rs6814436	4	161507301		T	C	0.0741858	0.0150814	9.06288e-07	24.1942	-0.0170505	0.0181169	0.346635	-0.0237378	0.021395	0.267214	0.069192	0.0435105	0.111782
order	414	order.Clostridiales.id.1863	rs72915163	18	48792829		T	C	-0.0580246	0.0120558	1.39104e-06	23.1626	-0.251107	0.3391	0.458991	0.229588	0.407975	0.573605	-0.231324	0.832673	0.781158
order	415	order.Clostridiales.id.1863	rs10774377	12	5942519	ENSG00000047617	A	G	0.0523003	0.0113859	3.80899e-06	21.0972	-0.0104485	0.0128101	0.414701	-0.013015	0.0151568	0.390511	0.0185934	0.0307171	0.544972
order	416	order.Clostridiales.id.1863	rs13179700	5	149077788		T	C	0.0510953	0.0109569	3.52111e-06	21.744	-0.000163013	0.0133269	0.990241	0.0109695	0.0157711	0.486712	0.0558928	0.0319326	0.0800608
order	417	order.Clostridiales.id.1863	rs10209007	2	231676041	ENSG00000135932	G	C	0.0795424	0.0182427	9.59556e-06	19.0095	-0.0801862	0.0291608	0.00596335	-0.0101484	0.0336244	0.762792	-0.0271928	0.0685657	0.691667
order	418	order.Clostridiales.id.1863	rs6934062	6	163743050		G	C	0.0522397	0.0116116	7.09483e-06	20.2382	0.0180474	0.0135474	0.182805	0.0151594	0.0160283	0.344256	0.032268	0.0325015	0.3208
order	419	order.Clostridiales.id.1863	rs1842454	5	105060362		G	A	-0.0543676	0.012734	9.91744e-06	18.2265	-0.00367134	0.0162239	0.820974	0.00977277	0.0191645	0.610093	-0.0199007	0.0387955	0.607975
order	420	order.Clostridiales.id.1863	rs7269302	20	50803760	ENSG00000020256	A	T	-0.0965346	0.0212006	8.84345e-06	20.7309	0.0112663	0.0265747	0.671604	-0.0394344	0.031611	0.212218	-0.123465	0.0636174	0.052289
order	421	order.Clostridiales.id.1863	rs13105690	4	7420184	ENSG00000184985	T	C	-0.0527441	0.011818	9.36806e-06	19.9164	0.0069051	0.0140804	0.623847	-0.020048	0.0166909	0.229699	0.0300116	0.0336638	0.372655
order	422	order.Clostridiales.id.1863	rs72738886	5	35770550	ENSG00000152582	T	C	0.0865333	0.0190392	8.41577e-06	20.6546	-0.0273656	0.0240048	0.254284	0.000193078	0.0282506	0.994547	0.0779412	0.0574631	0.174982
order	423	order.Clostridiales.id.1863	rs76860606	6	12397187		C	G	0.094122	0.0225117	8.58167e-06	17.479	-0.0282133	0.0225415	0.210709	0.0257469	0.0266186	0.333417	0.073592	0.0540302	0.173181
order	424	order.Clostridiales.id.1863	rs290772	2	102126220		G	A	0.084254	0.0196297	9.99759e-06	18.4205	0.00213046	0.0280676	0.939495	-0.0337569	0.0332427	0.309883	-0.0674761	0.0674686	0.317257
order	425	order.Clostridiales.id.1863	rs6442336	3	12870886	ENSG00000144712	C	T	-0.0547729	0.0124169	9.62568e-06	19.456	0.0085501	0.0145823	0.55765	0.0137183	0.0172187	0.425618	-0.0318874	0.0349827	0.362021
order	426	order.Coriobacteriales.id.810	rs719099	10	65799217		A	G	0.0778402	0.0155815	5.43317e-07	24.954	-0.0060856	0.0212972	0.775072	0.0554344	0.0250969	0.0271875	0.00856735	0.0507853	0.866035
order	427	order.Coriobacteriales.id.810	rs240104	1	176571431	ENSG00000116183	T	C	-0.0603429	0.0126849	1.51603e-06	22.6271	0.00644472	0.0140532	0.646526	0.0057517	0.0166576	0.729876	0.00640448	0.033691	0.849235
order	428	order.Coriobacteriales.id.810	rs11250875	10	1922731		T	C	0.06075	0.0130939	4.82844e-06	21.5232	4.13301e-05	0.0154061	0.99786	-0.022352	0.018169	0.218611	-0.0108966	0.0369759	0.768228
order	429	order.Coriobacteriales.id.810	rs34739816	17	37376685	ENSG00000141750	G	T	0.0965017	0.0207666	3.88358e-06	21.5917	-0.0256318	0.0271406	0.344961	-0.0491239	0.0319262	0.123885	0.0464744	0.0648808	0.473803
order	430	order.Coriobacteriales.id.810	rs76779974	5	125460084		C	G	0.0774888	0.0171877	5.63091e-06	20.3231	0.00855029	0.0218015	0.694919	0.0147221	0.0257109	0.566916	-0.041118	0.052651	0.434831
order	431	order.Coriobacteriales.id.810	rs80046645	5	459415	ENSG00000180104	C	G	0.25584	0.0561995	4.65689e-06	20.7109	0.00582136	0.0329644	0.859826	0.0193247	0.0383843	0.614646	-0.079125	0.0794623	0.319369
order	432	order.Coriobacteriales.id.810	rs1816223	12	11494021		A	G	-0.0586265	0.0129006	4.84114e-06	20.65	-0.0197253	0.0157648	0.210854	-0.00901566	0.0187172	0.630035	-0.0378715	0.0378569	0.317125
order	433	order.Coriobacteriales.id.810	rs67561917	20	62072077	ENSG00000075043	A	G	-0.0714367	0.0154113	5.39129e-06	21.4838	0.0272685	0.0163714	0.09579	-0.00563572	0.0194232	0.771699	0.0682987	0.0393112	0.082319
order	434	order.Coriobacteriales.id.810	rs3025411	9	136512906	ENSG00000123454	A	G	0.0926543	0.0209468	8.26912e-06	19.5632	-0.0260208	0.020515	0.204664	-0.0368885	0.0244324	0.131089	-0.117713	0.0492013	0.0167348
order	435	order.Coriobacteriales.id.810	rs11656361	17	8121332		A	C	0.0773006	0.017553	8.02017e-06	19.3915	-0.00381252	0.016375	0.815897	0.00819402	0.019405	0.672833	0.0179834	0.0391781	0.646222
order	436	order.Coriobacteriales.id.810	rs1397793	5	90471451		G	A	-0.0498855	0.0112446	9.77381e-06	19.6792	-0.00943552	0.0138641	0.496141	-0.0112868	0.0164043	0.49143	0.0581072	0.0331921	0.0800092
order	437	order.Coriobacteriales.id.810	rs11073596	15	86433579		T	G	0.0510212	0.0114339	8.14449e-06	19.9096	0.0168236	0.0130573	0.197593	-0.0126817	0.015483	0.412746	0.0558085	0.0312851	0.0744441
order	438	order.Coriobacteriales.id.810	rs2442778	3	11654412	ENSG00000144560	G	A	-0.116408	0.0258545	9.02703e-06	20.2689	0.0157607	0.0284229	0.57923	0.0197925	0.0338791	0.559079	-0.0116185	0.0678396	0.864017
order	439	order.Coriobacteriales.id.810	rs62448869	7	24464799		T	A	-0.0486059	0.0108982	7.87276e-06	19.8892	-0.0139679	0.0127971	0.275055	0.0246954	0.0151383	0.102824	0.0293398	0.030693	0.339117
order	440	order.Coriobacteriales.id.810	rs13307134	7	105084680		C	T	0.0565686	0.0126265	7.79931e-06	20.0695	0.0126334	0.0170456	0.458598	-0.00301417	0.0200982	0.880787	-0.0788289	0.0409067	0.0539747
order	441	order.Coriobacteriales.id.810	rs12974142	19	52895166		G	A	0.0789796	0.0177205	8.51232e-06	19.8623	0.00760841	0.0248061	0.75906	0.0166416	0.0292011	0.568747	0.0407675	0.0595821	0.493834
order	442	order.Coriobacteriales.id.810	rs8010111	14	39660509		G	A	-0.103377	0.0229286	6.89624e-06	20.3253	-0.0479716	0.023189	0.0385727	-0.0125111	0.0271903	0.645422	-0.00468082	0.0558101	0.933159
order	443	order.Pasteurellales.id.3688	rs12191680	6	129224488	ENSG00000196569	C	G	0.102214	0.0197189	3.049e-07	26.8632	0.0125416	0.0212087	0.554291	0.0414789	0.0248326	0.0948528	0.119529	0.0507224	0.0184463
order	444	order.Pasteurellales.id.3688	rs9382510	6	55448491		C	T	-0.0881865	0.0169965	2.476e-07	26.915	0.0183537	0.0144578	0.204276	-0.0186942	0.0171228	0.274932	0.00391662	0.0346072	0.909893
order	445	order.Pasteurellales.id.3688	rs10840326	11	9951672	ENSG00000133812	C	G	-0.0717634	0.0149229	1.43842e-06	23.1208	-0.00595267	0.0131614	0.651066	-0.00899105	0.015589	0.564104	0.049983	0.0315588	0.113238
order	446	order.Pasteurellales.id.3688	rs76022354	10	94306385	ENSG00000119912	C	T	0.24289	0.0500406	1.82858e-06	23.5471	0.0619026	0.0291583	0.0337551	0.0312682	0.0344624	0.36424	-0.0269365	0.0700977	0.700777
order	447	order.Pasteurellales.id.3688	rs72756943	5	26531908		G	A	0.13988	0.0303029	3.35218e-06	21.3027	0.00487338	0.0255608	0.848793	-0.00897154	0.0300648	0.765394	-0.0797402	0.0614659	0.194526
order	448	order.Pasteurellales.id.3688	rs78909003	9	105650242		T	C	-0.241159	0.0498372	2.04893e-06	23.4025	0.0301663	0.0281245	0.28345	0.033352	0.0329506	0.31145	0.0570324	0.0673037	0.396778
order	449	order.Pasteurellales.id.3688	rs6092684	20	57274077	ENSG00000215440	A	T	0.0684647	0.014674	3.44059e-06	21.7643	-0.0379097	0.0127726	0.00299702	0.00694479	0.0151029	0.645636	-0.00771597	0.0305626	0.800682
order	450	order.Pasteurellales.id.3688	rs4822728	22	26891808	ENSG00000100109	T	C	0.0685479	0.0149032	4.71847e-06	21.1512	-0.0185586	0.0126183	0.141352	-0.01051	0.0149417	0.481805	0.0251339	0.030244	0.405952
order	451	order.Pasteurellales.id.3688	rs10965428	9	22718481		C	A	-0.119902	0.0258219	4.29151e-06	21.5565	0.0158707	0.0274725	0.56347	-0.0281458	0.0325777	0.38761	-0.0518283	0.0658433	0.431196
order	452	order.Pasteurellales.id.3688	rs16970009	17	32862601		A	G	0.187381	0.0429572	7.31531e-06	19.0194	0.0697587	0.044781	0.119287	0.114196	0.0535348	0.0329155	-0.117853	0.109076	0.279934
order	453	order.Pasteurellales.id.3688	rs12050685	15	73477482	ENSG00000067141	A	G	-0.0670948	0.015239	9.18513e-06	19.3809	-0.0169708	0.0140474	0.227003	-0.0114458	0.0165942	0.490354	0.00495678	0.0337069	0.883088
order	454	order.Pasteurellales.id.3688	rs73139353	3	97972214		A	C	-0.222573	0.0484634	8.71314e-06	21.0815	-0.0101784	0.0224692	0.650553	0.0122419	0.0264494	0.643475	0.0920986	0.0539196	0.0876234
order	455	order.Pasteurellales.id.3688	rs6972479	7	116918060	ENSG00000105989	A	G	-0.0781862	0.0175366	7.74817e-06	19.8733	0.0279183	0.0157563	0.0764135	0.00692529	0.0185512	0.708921	-0.0388283	0.0378437	0.304883
order	456	order.Pasteurellales.id.3688	rs9895850	17	64535013	ENSG00000154229	T	C	-0.176406	0.041017	9.08251e-06	18.4892	0.0266279	0.0307617	0.3867	-0.0129611	0.0364378	0.722061	0.169703	0.0735974	0.0211198
order	457	order.Pasteurellales.id.3688	rs111582866	16	48742489		G	A	-0.113957	0.0256403	7.06627e-06	19.7486	-0.0155692	0.0224136	0.487285	-0.0223591	0.0265012	0.398838	0.0129346	0.0538023	0.810012
order	458	order.Pasteurellales.id.3688	rs62568866	9	6818307	ENSG00000107077	T	A	-0.118018	0.0259206	7.22663e-06	20.7252	-0.00973961	0.0205688	0.635846	-0.00346839	0.0242699	0.886362	0.0371817	0.0489953	0.447923
order	459	order.Pasteurellales.id.3688	rs731534	20	5412480		C	G	-0.0986502	0.0216316	9.46292e-06	20.7932	-0.0147186	0.0200527	0.462951	-0.0108144	0.0237233	0.648494	0.0634555	0.0480112	0.186274
order	460	order.Pasteurellales.id.3688	rs9938097	16	84977389		T	C	-0.0710386	0.0158024	8.22604e-06	20.2045	0.0445257	0.012954	0.000587706	-0.0151802	0.015366	0.323196	0.0234518	0.0311752	0.451895
order	461	order.Rhodospirillales.id.2667	rs11630875	15	61775734		T	C	0.0945198	0.0202139	3.70379e-06	21.8598	-0.0118588	0.0189679	0.531838	-0.0272714	0.0224026	0.223477	-0.0270329	0.0453484	0.551097
order	462	order.Rhodospirillales.id.2667	rs9813022	3	13726736		A	G	-0.0830795	0.0162642	3.07213e-07	26.087	-0.00302172	0.0130293	0.816602	-0.0149184	0.0154449	0.334088	0.0637006	0.0312238	0.0413371
order	463	order.Rhodospirillales.id.2667	rs76784716	2	169033340	ENSG00000198648	A	G	0.136039	0.0284399	1.31382e-06	22.8755	0.0232458	0.0197557	0.23933	-0.00635328	0.0236345	0.788074	0.0148467	0.0473248	0.753736
order	464	order.Rhodospirillales.id.2667	rs3754624	2	225633812	ENSG00000135905	C	T	0.094128	0.0198389	2.68367e-06	22.5061	0.0113541	0.0165113	0.491667	0.00317178	0.0195514	0.871126	0.0323284	0.0395628	0.413847
order	465	order.Rhodospirillales.id.2667	rs1549633	5	27945645		A	C	0.0996735	0.0216667	3.88024e-06	21.1577	0.00613237	0.0197833	0.756579	-0.0124297	0.0234265	0.595709	-0.00578677	0.0475751	0.903189
order	466	order.Rhodospirillales.id.2667	rs7001029	8	131958403	ENSG00000155897	C	T	0.120726	0.0260989	2.83071e-06	21.3917	-0.00476726	0.0217671	0.826641	-0.00361712	0.0258535	0.888732	0.0202788	0.0524205	0.698868
order	467	order.Rhodospirillales.id.2667	rs1035406	5	119372737		G	A	-0.114725	0.0247994	4.07163e-06	21.396	-0.00575538	0.0197878	0.771163	-0.00405851	0.023366	0.862107	-0.0873464	0.0472767	0.0646666
order	468	order.Rhodospirillales.id.2667	rs4278423	10	2670553		T	C	0.105215	0.0233778	3.9804e-06	20.2511	0.00125116	0.0263304	0.962101	0.0267214	0.0309006	0.387174	0.043211	0.0633719	0.495326
order	469	order.Rhodospirillales.id.2667	rs77304857	4	134248015		C	A	-0.0997433	0.0222165	6.02031e-06	20.1518	0.0346084	0.0159649	0.0301752	-0.0117784	0.0189528	0.534299	-0.0185239	0.0381498	0.627282
order	470	order.Rhodospirillales.id.2667	rs61933850	12	73139398		G	A	0.164663	0.0360285	6.99876e-06	20.8819	0.0272251	0.0184293	0.139602	-0.0216852	0.0219325	0.322797	-0.017416	0.04403	0.692438
order	471	order.Rhodospirillales.id.2667	rs11591293	10	113419797		G	T	0.0722755	0.0158186	4.68529e-06	20.8711	-0.000616498	0.0127439	0.961417	0.0190878	0.0151162	0.206682	0.0344336	0.0305829	0.260202
order	472	order.Rhodospirillales.id.2667	rs4822789	22	27173098		G	C	0.0727755	0.0159522	7.32717e-06	20.808	0.00601877	0.0129591	0.642331	-0.00184669	0.0153518	0.904252	-0.00872314	0.0310204	0.778553
order	473	order.Rhodospirillales.id.2667	rs13336560	16	88554243	ENSG00000179588	C	T	-0.0695313	0.0157065	9.74686e-06	19.5927	0.00804938	0.0128583	0.531311	-0.00819912	0.0152205	0.590101	0.000895038	0.0308504	0.976855
order	474	order.Rhodospirillales.id.2667	rs3730086	5	67577051	ENSG00000145675	A	G	0.0800354	0.0178737	7.98252e-06	20.0462	0.0395562	0.0144771	0.00628898	0.0182149	0.0171933	0.28941	0.0269868	0.0349015	0.439389
order	475	order.Erysipelotrichales.id.2148	rs7234058	18	5830507		T	C	-0.0945759	0.0194091	9.12341e-07	23.741	-0.0209793	0.0219509	0.339204	0.0170341	0.026048	0.513144	-0.00747166	0.0526925	0.88724
order	476	order.Erysipelotrichales.id.2148	rs17530232	13	40385457		A	G	0.10305	0.0224648	2.79123e-06	21.0397	0.0459978	0.0282764	0.103796	0.0159299	0.0332775	0.632154	-0.0178334	0.0678418	0.792653
order	477	order.Erysipelotrichales.id.2148	rs2300774	3	195793712	ENSG00000072274	G	A	0.0524152	0.0106784	8.95466e-07	24.0911	-0.00379701	0.0127034	0.765019	-0.0108801	0.0150411	0.46946	0.0534	0.0304374	0.0793579
order	478	order.Erysipelotrichales.id.2148	rs35161940	17	70327224		T	C	-0.0806041	0.0167641	1.8451e-06	23.1157	0.0122924	0.0205543	0.54981	-0.03931	0.0243186	0.105995	0.0325113	0.0491339	0.508171
order	479	order.Erysipelotrichales.id.2148	rs10781552	10	133897233	ENSG00000188385	C	T	-0.0552212	0.0116074	2.33114e-06	22.6304	-0.0131149	0.0140801	0.351621	0.0271953	0.0166794	0.103002	-0.0466511	0.0337286	0.166625
order	480	order.Erysipelotrichales.id.2148	rs8003149	14	56156504		C	T	0.0538798	0.0116888	4.08475e-06	21.2454	0.0185585	0.0134101	0.166383	-0.011063	0.0158896	0.486278	0.0049461	0.0321181	0.877612
order	481	order.Erysipelotrichales.id.2148	rs62504403	8	38803551	ENSG00000169499	C	T	0.0681159	0.0127883	1.12265e-07	28.3673	-9.89814e-05	0.0159574	0.995051	-0.012769	0.0188635	0.49846	-0.0560285	0.0382141	0.142601
order	482	order.Erysipelotrichales.id.2148	rs4078432	14	48997206		C	T	-0.0608929	0.0133764	4.23104e-06	20.7209	-0.00388839	0.016768	0.816621	0.00428123	0.019847	0.829212	0.00472832	0.0400325	0.905979
order	483	order.Erysipelotrichales.id.2148	rs1074800	5	3002546		A	G	0.0492438	0.010887	6.14583e-06	20.4567	-0.00590025	0.0128045	0.644945	0.000496156	0.0151705	0.97391	0.000118792	0.030698	0.996912
order	484	order.Erysipelotrichales.id.2148	rs56970041	14	80357610		T	G	0.0724144	0.0164471	5.40344e-06	19.3832	-0.0125913	0.0265397	0.635191	-0.000470306	0.0311033	0.987936	0.0524307	0.0636325	0.409962
order	485	order.Erysipelotrichales.id.2148	rs7826267	8	2954952	ENSG00000183117	T	G	-0.0839071	0.0199131	9.28449e-06	17.753	0.0161972	0.0257027	0.528578	0.00314475	0.0304893	0.91785	0.157475	0.0585736	0.00717728
order	486	order.Erysipelotrichales.id.2148	rs1884466	1	64139196		C	T	-0.0475363	0.0106939	9.52701e-06	19.7576	0.00333245	0.0126854	0.792782	-0.0197784	0.0150194	0.187886	-0.0104465	0.0304446	0.731499
order	487	order.Erysipelotrichales.id.2148	rs290833	1	97457427		T	G	-0.0497374	0.0111376	8.029e-06	19.9402	0.00346972	0.0126699	0.784197	0.0130702	0.01501	0.383882	0.00220071	0.0303853	0.942262
order	488	order.Gastranaerophilales.id.1591	rs11150282	16	80493705		T	C	0.098235	0.0197127	7.36053e-07	24.8253	8.85651e-05	0.0131842	0.99464	0.00447128	0.0156208	0.774695	-0.0222566	0.0315709	0.480828
order	489	order.Gastranaerophilales.id.1591	rs16851659	1	230523039	ENSG00000177614	G	C	-0.0895168	0.0186555	1.27024e-06	23.0169	0.00160918	0.013309	0.903763	0.0199539	0.0157364	0.204793	0.00126643	0.0319039	0.968336
order	490	order.Gastranaerophilales.id.1591	rs4129395	9	115975389	ENSG00000119321	G	A	0.0904264	0.0185253	1.21742e-06	23.8183	-0.0116075	0.0126033	0.357056	0.009335	0.0149468	0.532266	-0.0445633	0.0302654	0.140908
order	491	order.Gastranaerophilales.id.1591	rs9864379	3	14306949		T	C	-0.160521	0.0292752	4.65873e-08	30.0549	-0.00738113	0.0178258	0.678822	0.0331073	0.0211651	0.117761	0.0115638	0.0426042	0.786064
order	492	order.Gastranaerophilales.id.1591	rs1221147	9	122046549	ENSG00000078725	T	A	0.126305	0.0279161	4.8596e-06	20.4635	0.0165855	0.0175807	0.345479	-0.0274885	0.0209781	0.190079	-0.0245881	0.0421858	0.559992
order	493	order.Gastranaerophilales.id.1591	rs79790072	15	100747683	ENSG00000140470	T	C	0.226103	0.0488017	3.5381e-06	21.4551	-0.0521597	0.0368765	0.157232	0.0351942	0.043692	0.420528	-0.0319276	0.0885423	0.718404
order	494	order.Gastranaerophilales.id.1591	rs73074665	7	20010624		A	T	0.164631	0.0356037	3.6238e-06	21.3739	-0.00475824	0.0258165	0.85377	0.0687311	0.0303448	0.023512	0.032369	0.0618533	0.600753
order	495	order.Gastranaerophilales.id.1591	rs113884518	9	24648997		T	C	-0.20591	0.0455376	7.73987e-06	20.437	0.016201	0.0413508	0.69521	0.00587112	0.0483315	0.903314	0.0069281	0.0994183	0.944443
order	496	order.Gastranaerophilales.id.1591	rs789069	18	1008278		A	C	-0.10413	0.0234459	6.50003e-06	19.7182	0.0169103	0.0181556	0.351642	-0.00231585	0.0214539	0.914039	0.0251973	0.0435329	0.562717
order	497	order.Gastranaerophilales.id.1591	rs367480	11	2937631	ENSG00000110628	G	A	-0.0841649	0.0185948	7.52418e-06	20.4801	0.00527721	0.0132442	0.690294	-0.0206672	0.0156938	0.187872	-0.041565	0.0317479	0.190461
order	498	order.Gastranaerophilales.id.1591	rs8028558	15	62055753		A	G	0.08346	0.0188504	9.78236e-06	19.596	0.00383248	0.013167	0.770999	0.00739528	0.015589	0.635221	0.0111887	0.0316133	0.723397
order	499	order.Gastranaerophilales.id.1591	rs28678345	17	53906328		T	C	0.213083	0.0471377	8.05953e-06	20.4249	-0.0182186	0.0294927	0.536752	0.0329631	0.0349631	0.345786	0.0666779	0.07058	0.344805
order	500	order.Lactobacillales.id.1800	rs2952251	8	10143164	ENSG00000175806	A	G	-0.0629317	0.0124177	3.36461e-07	25.6805	-0.0222686	0.0150768	0.139673	-0.0108284	0.0178354	0.543762	-0.015361	0.0361495	0.670888
order	501	order.Lactobacillales.id.1800	rs35344081	16	991253	ENSG00000103227	G	A	0.0642442	0.0127358	4.16066e-07	25.4427	0.0122569	0.0143563	0.393235	0.00511384	0.0169892	0.76341	0.0299578	0.0344095	0.383957
order	502	order.Lactobacillales.id.1800	rs76717940	3	94153993		T	A	0.160943	0.0327	6.55312e-07	24.218	-0.0157937	0.0273538	0.563679	0.00500069	0.0324628	0.877575	-0.0140896	0.0654805	0.829632
order	503	order.Lactobacillales.id.1800	rs77558518	5	174173171		A	G	-0.106466	0.0223484	1.67435e-06	22.6921	-0.00340217	0.0214818	0.874162	0.0218038	0.0255198	0.392889	0.00951601	0.0514093	0.853148
order	504	order.Lactobacillales.id.1800	rs9581006	13	24973509		C	T	0.22583	0.0469228	1.76596e-06	23.152	-0.0143586	0.0335896	0.669037	0.0341084	0.0397019	0.390279	-0.0905309	0.0812899	0.265417
order	505	order.Lactobacillales.id.1800	rs11110282	12	100585559		A	G	-0.10239	0.0217849	3.95665e-06	22.0875	0.0112488	0.0293975	0.701984	-0.0161364	0.0346008	0.640957	-0.0525148	0.0710157	0.459615
order	506	order.Lactobacillales.id.1800	rs4028634	17	40835649	ENSG00000108797	T	C	0.0532915	0.01101	1.34806e-06	23.4257	-0.00509574	0.013073	0.696692	-0.0569549	0.0155566	0.000251096	-0.0674981	0.0313946	0.0315559
order	507	order.Lactobacillales.id.1800	rs74352383	6	67570929		T	A	-0.103396	0.021758	1.88028e-06	22.5799	-0.00374069	0.02307	0.871191	-0.0444557	0.0271135	0.101085	0.0501107	0.0551023	0.363132
order	508	order.Lactobacillales.id.1800	rs78938557	7	36349586		T	C	0.10553	0.0233581	2.31087e-06	20.409	-0.0412419	0.0379292	0.276887	-0.00881068	0.0447748	0.844002	-0.0173012	0.0909735	0.84917
order	509	order.Lactobacillales.id.1800	rs57872228	1	200418805		C	T	-0.0688415	0.0146994	2.58252e-06	21.9306	-0.0110913	0.0197369	0.574146	0.0251536	0.0231405	0.27704	-0.0485351	0.0473706	0.30556
order	510	order.Lactobacillales.id.1800	rs1962325	3	4800550	ENSG00000150995	C	G	0.0546878	0.0115069	1.96232e-06	22.5845	-0.0223875	0.0133483	0.0935083	0.0371068	0.0157946	0.0188075	0.0256418	0.0320104	0.423105
order	511	order.Lactobacillales.id.1800	rs11730038	4	98049499		G	A	-0.0605384	0.0129052	5.09746e-06	22.0029	0.0122155	0.0138554	0.377973	0.00203518	0.0164809	0.901721	-0.0126697	0.0331973	0.702721
order	512	order.Lactobacillales.id.1800	rs2370083	14	97526750		G	T	-0.08054	0.0180992	8.33495e-06	19.7995	0.0206118	0.0257792	0.423971	-0.0106502	0.030639	0.728139	0.0682283	0.0616623	0.268518
order	513	order.Lactobacillales.id.1800	rs12797734	11	8332350		T	C	0.0571279	0.0127113	7.76523e-06	20.196	0.0296876	0.0147787	0.0445574	-0.00910111	0.017467	0.602335	-0.0368893	0.0353658	0.296912
order	514	order.Lactobacillales.id.1800	rs34989881	19	51959855	ENSG00000105366	A	G	0.113479	0.0246452	4.09354e-06	21.1982	0.011292	0.0302591	0.709018	-0.0224169	0.0353442	0.52592	0.0195866	0.072791	0.787867
order	515	order.Lactobacillales.id.1800	rs11627423	14	33200623	ENSG00000151320	C	A	0.0499263	0.0109744	5.08753e-06	20.6941	0.0331811	0.0131177	0.0114227	-0.00118474	0.0155087	0.939107	0.00199719	0.0314503	0.949366
order	516	order.Lactobacillales.id.1800	rs111552159	4	184681021		C	G	0.128854	0.0287397	8.30804e-06	20.0982	0.00100903	0.0306254	0.973716	0.0219099	0.0362483	0.545552	0.144672	0.0738277	0.0500438
order	517	order.Lactobacillales.id.1800	rs1595463	2	231723657		C	A	0.0479749	0.0108801	7.44354e-06	19.4406	0.0150589	0.0127239	0.236607	0.0358442	0.0150841	0.0174876	-0.0106836	0.0305451	0.726514
order	518	order.Lactobacillales.id.1800	rs74663707	3	184371224		C	T	0.0982594	0.0224613	8.39558e-06	19.1348	0.0252138	0.0257784	0.328027	0.0198531	0.0305353	0.515583	0.0272522	0.0618946	0.659719
order	519	order.Methanobacteriales.id.120	rs10202904	2	125440268	ENSG00000155052	T	G	-0.121754	0.0235357	3.0143e-07	26.747	0.00240018	0.0129206	0.85263	0.00541439	0.0152871	0.723204	0.0285398	0.0309673	0.356732
order	520	order.Methanobacteriales.id.120	rs894996	4	104418307		C	A	0.216999	0.0449076	1.87557e-06	23.3364	0.0241655	0.0247794	0.329449	0.0376031	0.0292061	0.197917	0.0763617	0.0599545	0.202783
order	521	order.Methanobacteriales.id.120	rs73457410	13	41956181		A	G	0.21534	0.0436695	1.40855e-06	24.3021	-0.00219721	0.0261147	0.932947	0.0085037	0.0306354	0.781336	0.0131501	0.0627217	0.833934
order	522	order.Methanobacteriales.id.120	rs6776814	3	15053083	ENSG00000177463	T	C	-0.199566	0.0411825	1.63062e-06	23.4688	0.0595829	0.0455509	0.190857	0.0645808	0.0528799	0.221983	0.0454334	0.108873	0.676455
order	523	order.Methanobacteriales.id.120	rs4257531	3	2086167		G	A	0.164498	0.0364959	7.44344e-06	20.303	0.0043892	0.0207616	0.832568	0.00082383	0.0245215	0.973199	0.00637009	0.0497948	0.898207
order	524	order.Methanobacteriales.id.120	rs75208022	12	21338861	ENSG00000134538	C	T	-0.227245	0.048763	5.92103e-06	21.7038	-0.00124806	0.0217654	0.954273	0.0155913	0.0255498	0.541708	0.0060582	0.0520874	0.907408
order	525	order.Methanobacteriales.id.120	rs12825290	12	43701132		C	G	-0.216781	0.0493496	6.07567e-06	19.2841	-0.00824443	0.026466	0.755414	0.0251756	0.0314588	0.423553	0.110777	0.0628958	0.0781916
order	526	order.Methanobacteriales.id.120	rs11018665	11	89349287		A	T	0.111465	0.0250516	6.51864e-06	19.7868	-0.0023348	0.0148067	0.874704	-0.0129026	0.017481	0.460459	0.0107688	0.0355739	0.762105
order	527	order.Methanobacteriales.id.120	rs6508769	19	28827760		T	C	0.153519	0.0344519	8.22529e-06	19.8444	0.00912568	0.0178722	0.609625	0.0221915	0.0211458	0.293969	0.00472159	0.0428559	0.912272
order	528	order.Methanobacteriales.id.120	rs73068003	7	10773932		G	T	-0.15814	0.0351803	8.44583e-06	20.1953	0.0126513	0.0214216	0.554798	-0.0111615	0.0252916	0.658986	0.0841955	0.051541	0.102351
order	529	order.Methanobacteriales.id.120	rs10424197	19	46439321	ENSG00000104967	G	A	-0.111274	0.0247517	9.27887e-06	20.1997	0.023266	0.014609	0.111255	-0.0166304	0.0172857	0.336004	0.0370455	0.0350189	0.290114
order	530	order.MollicutesRF9.id.11579	rs74603314	14	46519718		T	C	0.230767	0.0489701	2.27641e-06	22.1958	0.0149509	0.0324386	0.644873	0.0621365	0.0382965	0.104694	0.101344	0.0782148	0.195072
order	531	order.MollicutesRF9.id.11579	rs13100746	3	165846506		C	T	0.0638979	0.0142685	7.28846e-06	20.0507	-0.00946417	0.0126504	0.454382	0.0233567	0.0150067	0.119608	-0.0291442	0.0303608	0.33709
order	532	order.MollicutesRF9.id.11579	rs17235252	7	82536037	ENSG00000186472	T	C	-0.122002	0.0255463	2.15879e-06	22.8028	-0.0136429	0.0194901	0.483932	0.0209725	0.0231656	0.365291	-0.0935196	0.046785	0.0456173
order	533	order.MollicutesRF9.id.11579	rs638542	1	109845252	ENSG00000221986	G	A	-0.070592	0.0157049	5.17285e-06	20.2001	0.0190328	0.0139007	0.170936	-0.00465961	0.0164752	0.77731	0.0177033	0.0333428	0.595455
order	534	order.MollicutesRF9.id.11579	rs62188991	2	177374176		G	C	-0.110864	0.0241355	5.26703e-06	21.0949	0.0149268	0.0273842	0.585693	-0.0258113	0.0322986	0.424206	0.0252402	0.0657385	0.701016
order	535	order.MollicutesRF9.id.11579	rs949341	11	112386785		G	A	0.0656602	0.0147216	7.73282e-06	19.8888	-0.0114516	0.0141846	0.419475	-0.0125214	0.0167211	0.453954	0.00220579	0.0340337	0.948324
order	536	order.MollicutesRF9.id.11579	rs515984	10	3521459		T	C	-0.0875451	0.0190685	6.61366e-06	21.0739	0.0125418	0.0198736	0.52799	-0.0197828	0.0233624	0.397118	0.0564292	0.0478204	0.237991
order	537	order.MollicutesRF9.id.11579	rs7706512	5	17443654		G	A	0.0657351	0.0138979	2.27207e-06	22.3672	-0.00581056	0.0126228	0.645286	0.00869044	0.0149476	0.560974	-0.0604642	0.0302836	0.0458691
order	538	order.MollicutesRF9.id.11579	rs11779863	8	15406830	ENSG00000104723	G	A	-0.0772768	0.0172171	6.68845e-06	20.1417	-0.00619096	0.0173942	0.7219	-0.0198621	0.0205852	0.334609	-0.0974529	0.0416264	0.0192252
order	539	order.MollicutesRF9.id.11579	rs7801843	7	4105705	ENSG00000146555	A	G	-0.0869495	0.0194509	9.46882e-06	19.9788	-0.00307911	0.017547	0.860704	0.0398097	0.0208393	0.0560919	0.113345	0.0407703	0.00543451
order	540	order.MollicutesRF9.id.11579	rs10071529	5	176287195	ENSG00000113763	G	C	0.125105	0.0278674	8.64406e-06	20.1496	0.025525	0.0202553	0.20761	0.00261483	0.024051	0.913424	0.0554419	0.0483585	0.251598
order	541	order.MollicutesRF9.id.11579	rs739151	22	42741466		C	G	0.0652659	0.0139773	3.09287e-06	21.7993	0.0197293	0.0126333	0.118362	-0.0324463	0.0149533	0.0300193	0.013081	0.0302647	0.665581
order	542	order.MollicutesRF9.id.11579	rs12566890	1	61850864	ENSG00000162599	T	G	-0.103134	0.0241775	8.11201e-06	18.1926	0.00407766	0.0187744	0.828058	-0.0279033	0.0222866	0.210563	-0.0601195	0.0449995	0.181549
order	543	order.MollicutesRF9.id.11579	rs3932485	3	184193482		C	T	0.0626209	0.0141623	9.92857e-06	19.5472	0.0148898	0.0129191	0.249101	-0.00510654	0.0153008	0.738574	-0.00388884	0.0309855	0.900124
order	544	order.MollicutesRF9.id.11579	rs7853673	9	116711241	ENSG00000157657	G	A	-0.0624389	0.0139833	6.7325e-06	19.9348	-0.03796	0.0126572	0.00270788	0.037232	0.014983	0.0129572	0.00408327	0.0303508	0.892979
order	545	order.NB1n.id.3953	rs72671304	14	39425971		T	C	0.172322	0.0370028	3.79578e-06	21.6787	0.0141448	0.0240646	0.556677	0.00854359	0.0284309	0.763792	0.028537	0.0578866	0.622027
order	546	order.NB1n.id.3953	rs267959	5	10737802	ENSG00000112977	A	G	0.0988612	0.0209676	2.61993e-06	22.2221	-0.00199418	0.0140801	0.887372	-0.000304482	0.0167005	0.985454	-0.00305805	0.0337971	0.927903
order	547	order.NB1n.id.3953	rs11606187	11	91589600		A	G	-0.154539	0.0326288	3.30586e-06	22.4236	-0.0280072	0.0179133	0.117939	0.00218922	0.0213321	0.91826	0.0565949	0.0427435	0.185484
order	548	order.NB1n.id.3953	rs7911787	10	98619568	ENSG00000196233	G	T	-0.223071	0.0470232	3.38824e-06	22.4924	-0.0182697	0.0359568	0.611382	0.0915447	0.0422916	0.030418	0.034118	0.0858967	0.691221
order	549	order.NB1n.id.3953	rs13385922	2	234081324	ENSG00000168918	T	C	0.0929494	0.0201348	3.96829e-06	21.3024	-0.0199205	0.0132912	0.133933	-0.00712556	0.0157359	0.650676	-0.0295023	0.031919	0.355337
order	550	order.NB1n.id.3953	rs4383094	15	81694972		T	C	0.149188	0.0320662	4.28134e-06	21.6372	0.0134403	0.0181102	0.458003	-0.00438522	0.0215402	0.838679	0.0176896	0.0436068	0.684991
order	551	order.NB1n.id.3953	rs55921101	10	127094261		A	T	-0.109245	0.0236201	4.32139e-06	21.3833	-0.00953004	0.0148338	0.520577	0.0333283	0.0175655	0.0577777	0.0071088	0.0355142	0.841349
order	552	order.NB1n.id.3953	rs9542068	13	70306831	ENSG00000150361	T	C	0.0990709	0.0218149	6.52339e-06	20.6165	-0.0119255	0.0133629	0.372159	0.0183789	0.0158634	0.246631	-0.0227307	0.0320276	0.477876
order	553	order.NB1n.id.3953	rs2930903	19	887824	ENSG00000175221	C	G	0.0908335	0.0209434	6.8435e-06	18.8026	0.00376885	0.0131563	0.774521	0.0450507	0.0155209	0.00370109	-0.00262585	0.031545	0.933659
order	554	order.NB1n.id.3953	rs60775321	15	97318671		T	C	-0.0962425	0.0213842	7.1046e-06	20.2479	-0.00062786	0.0139375	0.964069	0.0103233	0.0165335	0.532374	0.0407186	0.0334434	0.223399
order	555	order.NB1n.id.3953	rs8126061	20	3405239		T	C	-0.159135	0.0351904	7.36334e-06	20.4415	-0.0071496	0.019078	0.707841	-0.00129576	0.0225698	0.954218	-0.00743102	0.0456509	0.870692
order	556	order.NB1n.id.3953	rs166849	2	200778866	ENSG00000178074	G	A	0.0911053	0.0202239	7.73898e-06	20.2855	-0.0177734	0.0128227	0.165721	-0.00384592	0.0151759	0.799941	-0.0281906	0.0307563	0.359364
order	557	order.NB1n.id.3953	rs2172426	8	18229020		C	T	-0.10212	0.0198947	3.17425e-07	26.3376	0.00121429	0.0129019	0.925015	-0.00588166	0.0152794	0.700282	0.0194479	0.0309752	0.530099
order	558	order.NB1n.id.3953	rs11251024	10	2095726		G	A	0.104201	0.0206737	6.62801e-07	25.3944	0.0231559	0.0143629	0.106918	0.0137927	0.0169654	0.416224	0.0120979	0.0345097	0.725915
order	559	order.NB1n.id.3953	rs13219468	6	68934648		G	C	0.115344	0.0236958	1.40637e-06	23.6851	-0.0159177	0.0139997	0.255538	-0.00401383	0.0165601	0.808486	-0.0334911	0.0335122	0.317616
order	560	order.Selenomonadales.id.2165	rs4722181	7	22817571		T	G	0.0501306	0.0105798	2.00112e-06	22.4493	0.0142632	0.0126421	0.259222	-0.0176441	0.0149705	0.238561	0.016416	0.0303138	0.588138
order	561	order.Selenomonadales.id.2165	rs2834062	21	34377485		A	G	0.0489057	0.0108842	8.4392e-06	20.1874	-0.00379017	0.0138529	0.784392	0.0184384	0.016391	0.260626	-0.0327729	0.0332054	0.323656
order	562	order.Selenomonadales.id.2165	rs4463806	10	115597993	ENSG00000198924	T	C	-0.0543966	0.0129365	7.80662e-06	17.6791	-0.00967097	0.0160728	0.547375	-0.0241862	0.0189899	0.202793	0.0179092	0.0385102	0.641895
order	563	order.Selenomonadales.id.2165	rs9423647	10	5579818		G	A	0.047817	0.0105282	6.06114e-06	20.6257	-0.0245985	0.0127025	0.0528044	-0.0117977	0.0150397	0.432782	-0.016167	0.0304525	0.595493
order	564	order.Selenomonadales.id.2165	rs1649999	10	80086072		A	G	0.0748989	0.0166458	7.5812e-06	20.2439	-0.0196192	0.021467	0.360757	0.0244992	0.0254109	0.334985	0.0194273	0.0517906	0.707576
order	565	order.Selenomonadales.id.2165	rs1135612	7	75609677	ENSG00000127948	G	A	0.0529785	0.0119177	9.26307e-06	19.7592	0.0186959	0.0155755	0.230007	-0.0377751	0.0184197	0.0402865	-0.00481869	0.0372525	0.897079
order	566	order.Selenomonadales.id.2165	rs61249479	9	124912908	ENSG00000119421	A	C	0.0777075	0.0168628	2.95471e-06	21.2333	0.00562734	0.0173991	0.746371	-0.00838398	0.0206938	0.685371	-0.0492674	0.0416009	0.236299
order	567	order.Selenomonadales.id.2165	rs1643968	5	165266628		T	C	-0.0565284	0.0112298	4.14596e-07	25.3362	-0.000771797	0.0131638	0.953246	-0.019778	0.0155953	0.204725	0.0232113	0.031579	0.462326
order	568	order.Selenomonadales.id.2165	rs60274479	16	21249925	ENSG00000175311	T	C	-0.0659623	0.0134137	1.1623e-06	24.1794	0.0200549	0.0159485	0.208579	0.00698118	0.0188712	0.71143	0.0313685	0.0381875	0.411399
order	569	order.Selenomonadales.id.2165	rs13086907	3	142135117	ENSG00000114127	G	A	0.0625312	0.0131735	1.95488e-06	22.5291	-0.0116676	0.015192	0.442482	0.0147292	0.0179994	0.413177	-0.00326445	0.0363954	0.928531
order	570	order.Selenomonadales.id.2165	rs73232831	4	17413426		G	A	-0.151829	0.0314932	1.87452e-06	23.2372	-0.037217	0.0350089	0.287748	0.0497287	0.0406899	0.221655	0.0577499	0.0837742	0.490602
order	571	order.Selenomonadales.id.2165	rs71405394	15	101245088		G	A	-0.114178	0.02405	2.16631e-06	22.5358	-0.0210786	0.0249761	0.398696	-0.0558044	0.0295972	0.0593677	0.0709259	0.0604283	0.240507
order	572	order.Selenomonadales.id.2165	rs1447205	8	41231597		G	C	-0.0502053	0.0108382	2.93324e-06	21.4554	0.0153119	0.0131663	0.244844	-0.00156645	0.0155953	0.919992	0.021232	0.0315912	0.50153
order	573	order.Verrucomicrobiales.id.4030	rs9349825	6	56341481	ENSG00000151914	A	G	-0.0704036	0.0147128	2.53687e-06	22.8942	-0.00571168	0.0161559	0.723687	0.039773	0.0191289	0.0375985	-0.0166357	0.0389627	0.669404
order	574	order.Verrucomicrobiales.id.4030	rs11729256	4	95027272		T	C	0.0749798	0.0150177	6.7309e-07	24.9235	-0.0154026	0.0168468	0.360572	0.020361	0.0198965	0.306145	-0.0921434	0.0404152	0.0226126
order	575	order.Verrucomicrobiales.id.4030	rs4936098	11	130280667	ENSG00000134917	A	G	0.0648843	0.0135928	1.12221e-06	22.7817	-0.0213156	0.0132272	0.107071	-0.00318203	0.015683	0.839215	-0.00229851	0.031751	0.94229
order	576	order.Verrucomicrobiales.id.4030	rs74542928	4	100544188	ENSG00000138823	T	C	0.112164	0.0236422	1.63222e-06	22.5036	0.0187925	0.0298387	0.528823	-0.025264	0.034997	0.470362	0.100753	0.0717035	0.159983
order	577	order.Verrucomicrobiales.id.4030	rs11184341	1	105422565		G	C	0.0655342	0.0142231	4.13405e-06	21.2264	0.00144765	0.0141402	0.918456	-0.000619331	0.0167557	0.970515	0.072592	0.0338912	0.0322003
order	578	order.Verrucomicrobiales.id.4030	rs2602429	16	81063149	ENSG00000166451	C	T	0.0746844	0.0156194	2.58297e-06	22.8589	0.0145532	0.014393	0.311954	0.0307546	0.0170892	0.0719167	0.00749806	0.0345393	0.82814
order	579	order.Verrucomicrobiales.id.4030	rs4242783	10	5064327		G	A	0.0689292	0.0147693	2.63612e-06	21.7777	-0.0207125	0.0140553	0.140578	-0.00533905	0.016681	0.748918	-0.0517622	0.0336543	0.124035
order	580	order.Verrucomicrobiales.id.4030	rs61779207	1	41074472		G	A	-0.0758309	0.0167762	6.72285e-06	20.4283	-0.0271847	0.0151319	0.0724119	-0.00454658	0.018047	0.801096	-0.0210396	0.0363029	0.562213
order	581	order.Verrucomicrobiales.id.4030	rs117107102	18	49473635		A	G	0.204683	0.0431573	2.91821e-06	22.4844	-0.0159581	0.0301497	0.5966	0.0175139	0.0354893	0.62166	0.17449	0.0682327	0.0105495
order	582	order.Verrucomicrobiales.id.4030	rs12908520	15	97570657		G	A	0.0618926	0.0130946	2.17163e-06	22.3366	0.0138338	0.0127547	0.278096	-0.0130387	0.0151002	0.387873	-0.00741754	0.0305759	0.80832
order	583	order.Verrucomicrobiales.id.4030	rs111862613	12	130309670	ENSG00000151952	T	C	0.090699	0.0196746	3.73846e-06	21.248	-0.00018647	0.0167817	0.991134	0.0161549	0.019977	0.418704	0.0372626	0.0401812	0.353737
order	584	order.Verrucomicrobiales.id.4030	rs941682	20	31867840		G	A	-0.0631436	0.0143767	9.61003e-06	19.287	0.00455825	0.0141462	0.747281	-0.017921	0.0167318	0.284134	-0.0285885	0.0339331	0.399509
order	585	order.Victivallales.id.2254	rs72640280	1	11943792		A	G	0.220207	0.0486196	5.18035e-06	20.5027	-0.00739707	0.027889	0.79083	0.0517948	0.0325869	0.111961	-0.0643596	0.0666098	0.333935
order	586	order.Victivallales.id.2254	rs2825714	21	21023966		A	G	-0.13741	0.0289246	1.72211e-06	22.559	-0.00235602	0.0169451	0.88942	-0.0380424	0.0199626	0.0566918	-0.0556574	0.0407509	0.172003
order	587	order.Victivallales.id.2254	rs17114848	15	25162535		G	A	0.152377	0.0324332	4.05865e-06	22.0636	0.00322914	0.0212598	0.879274	-0.0233436	0.0252949	0.35608	0.00175852	0.0514378	0.972728
order	588	order.Victivallales.id.2254	rs77599476	20	61394262		A	G	0.230292	0.0480168	1.86133e-06	22.9899	-0.0362437	0.0278111	0.192503	-0.0127411	0.0329627	0.699104	-0.142707	0.0666246	0.0321966
order	589	order.Victivallales.id.2254	rs11770843	7	146795379	ENSG00000174469	C	T	0.109431	0.0234879	1.90729e-06	21.6974	0.0149867	0.0134734	0.266002	-0.00529519	0.0159982	0.740653	0.035965	0.0323121	0.265687
order	590	order.Victivallales.id.2254	rs62570196	9	111086170		C	T	-0.21635	0.0439866	1.07926e-06	24.1792	0.0620611	0.0317042	0.0502887	0.0289432	0.0371324	0.435709	-0.0498866	0.0760635	0.511918
order	591	order.Victivallales.id.2254	rs2731834	5	94720245		C	G	0.109438	0.023693	4.24358e-06	21.3261	-0.0153192	0.0147654	0.299501	-0.00387909	0.017498	0.824557	0.0447234	0.0354544	0.207152
order	592	order.Victivallales.id.2254	rs2031282	13	20687179		A	G	0.122369	0.0270329	4.3826e-06	20.4819	0.0254449	0.0167719	0.129237	0.0234506	0.0198117	0.236542	-0.0427148	0.0403048	0.289238
order	593	order.Victivallales.id.2254	rs1002941	15	101242690		G	A	0.105025	0.0233484	8.14836e-06	20.2249	-0.00861037	0.0147318	0.5589	0.00934795	0.0174008	0.591119	0.0526883	0.0352401	0.134883
order	594	order.Victivallales.id.2254	rs73113483	3	6223568		T	A	-0.131217	0.0288713	8.66341e-06	20.6473	0.0443739	0.0193053	0.0215313	0.0175423	0.0228302	0.44226	-0.000579503	0.0461232	0.989975
family	595	family.Methanobacteriaceae.id.121	rs12825290	12	43701132		C	G	-0.216781	0.0493496	6.07567e-06	19.2841	-0.00824443	0.026466	0.755414	0.0251756	0.0314588	0.423553	0.110777	0.0628958	0.0781916
family	596	family.Methanobacteriaceae.id.121	rs11018665	11	89349287		A	T	0.111465	0.0250516	6.51864e-06	19.7868	-0.0023348	0.0148067	0.874704	-0.0129026	0.017481	0.460459	0.0107688	0.0355739	0.762105
family	597	family.Methanobacteriaceae.id.121	rs4257531	3	2086167		G	A	0.164498	0.0364959	7.44344e-06	20.303	0.0043892	0.0207616	0.832568	0.00082383	0.0245215	0.973199	0.00637009	0.0497948	0.898207
family	598	family.Methanobacteriaceae.id.121	rs10424197	19	46439321	ENSG00000104967	G	A	-0.111274	0.0247517	9.27887e-06	20.1997	0.023266	0.014609	0.111255	-0.0166304	0.0172857	0.336004	0.0370455	0.0350189	0.290114
family	599	family.Methanobacteriaceae.id.121	rs6508769	19	28827760		T	C	0.153519	0.0344519	8.22529e-06	19.8444	0.00912568	0.0178722	0.609625	0.0221915	0.0211458	0.293969	0.00472159	0.0428559	0.912272
family	600	family.Methanobacteriaceae.id.121	rs73068003	7	10773932		G	T	-0.15814	0.0351803	8.44583e-06	20.1953	0.0126513	0.0214216	0.554798	-0.0111615	0.0252916	0.658986	0.0841955	0.051541	0.102351
family	601	family.Methanobacteriaceae.id.121	rs10202904	2	125440268	ENSG00000155052	T	G	-0.121754	0.0235357	3.0143e-07	26.747	0.00240018	0.0129206	0.85263	0.00541439	0.0152871	0.723204	0.0285398	0.0309673	0.356732
family	602	family.Methanobacteriaceae.id.121	rs73457410	13	41956181		A	G	0.21534	0.0436695	1.40855e-06	24.3021	-0.00219721	0.0261147	0.932947	0.0085037	0.0306354	0.781336	0.0131501	0.0627217	0.833934
family	603	family.Methanobacteriaceae.id.121	rs6776814	3	15053083	ENSG00000177463	T	C	-0.199566	0.0411825	1.63062e-06	23.4688	0.0595829	0.0455509	0.190857	0.0645808	0.0528799	0.221983	0.0454334	0.108873	0.676455
family	604	family.Methanobacteriaceae.id.121	rs894996	4	104418307		C	A	0.216999	0.0449076	1.87557e-06	23.3364	0.0241655	0.0247794	0.329449	0.0376031	0.0292061	0.197917	0.0763617	0.0599545	0.202783
family	605	family.Methanobacteriaceae.id.121	rs75208022	12	21338861	ENSG00000134538	C	T	-0.227245	0.048763	5.92103e-06	21.7038	-0.00124806	0.0217654	0.954273	0.0155913	0.0255498	0.541708	0.0060582	0.0520874	0.907408
family	606	family.Oxalobacteraceae.id.2966	rs80330081	4	67427392		A	C	-0.18756	0.0423688	6.63998e-06	19.5885	0.0351143	0.0205713	0.0878314	0.0229248	0.0244965	0.349356	0.0314614	0.0494576	0.524693
family	607	family.Oxalobacteraceae.id.2966	rs4428215	3	171947435	ENSG00000075420	G	A	0.12561	0.0230053	4.87931e-08	29.8005	-0.0145196	0.0144771	0.315893	-0.0155808	0.0171502	0.363618	-0.0171347	0.0346719	0.621169
family	608	family.Oxalobacteraceae.id.2966	rs1569853	6	38550301	ENSG00000183826	T	C	-0.140043	0.0281704	7.45179e-07	24.7037	-0.0288228	0.0193392	0.136123	-0.0059721	0.0229575	0.794758	0.0129243	0.0463204	0.780231
family	609	family.Oxalobacteraceae.id.2966	rs736744	9	87514407	ENSG00000148053	C	T	0.105642	0.0200648	1.49416e-07	27.7099	-0.00911291	0.0127428	0.474521	0.0213294	0.0151084	0.15802	-0.00936229	0.0305373	0.759159
family	610	family.Oxalobacteraceae.id.2966	rs6000536	22	37421469	ENSG00000128309	C	T	-0.118383	0.0241355	7.38718e-07	24.049	-0.0140066	0.0169207	0.407794	0.019569	0.0200312	0.328605	-0.00363772	0.0405347	0.928491
family	611	family.Oxalobacteraceae.id.2966	rs36057338	4	189935314		G	T	0.181604	0.0398742	6.25787e-06	20.734	0.0650199	0.0352386	0.0650175	0.0345599	0.0415957	0.406058	0.0134172	0.0858705	0.875837
family	612	family.Oxalobacteraceae.id.2966	rs7993559	13	23443627		C	A	0.0921059	0.0201114	5.03729e-06	20.9661	-0.0127255	0.0127774	0.319282	0.0123683	0.015151	0.41431	-0.00020124	0.0306794	0.994766
family	613	family.Oxalobacteraceae.id.2966	rs12004269	9	19682560	ENSG00000155886	G	T	0.196145	0.044523	5.53202e-06	19.4	0.0258325	0.0313824	0.41042	0.000635072	0.0374146	0.986457	0.0639747	0.0749318	0.393231
family	614	family.Oxalobacteraceae.id.2966	rs111966731	15	93941937		T	C	0.204031	0.0445746	4.56318e-06	20.9421	-0.0121712	0.0226011	0.590217	0.0264869	0.0267929	0.322869	-0.0245513	0.0540056	0.649392
family	615	family.Oxalobacteraceae.id.2966	rs17138946	16	5984558		G	T	-0.189444	0.0430248	8.09008e-06	19.3794	-0.00115654	0.0251003	0.963249	-0.0246011	0.0298055	0.409152	-0.0401117	0.0605585	0.50774
family	616	family.Oxalobacteraceae.id.2966	rs11246212	11	610277	ENSG00000070047	T	C	0.13607	0.0291797	4.50836e-06	21.7369	0.011797	0.0182717	0.51851	0.00908736	0.0215504	0.673259	-0.0733377	0.0438121	0.0941478
family	617	family.Oxalobacteraceae.id.2966	rs934049	2	16056779		G	A	0.109751	0.0238636	4.21147e-06	21.1433	-0.0109721	0.0154943	0.478857	0.0176932	0.0184133	0.336605	-0.0603051	0.0371675	0.104691
family	618	family.Oxalobacteraceae.id.2966	rs12509763	4	84254259	ENSG00000173083	C	G	-0.16332	0.0360823	8.04848e-06	20.4795	-0.0171031	0.0214325	0.42487	-0.0374172	0.0253536	0.139995	-0.0631959	0.0513199	0.218169
family	619	family.Oxalobacteraceae.id.2966	rs561239	12	18793583	ENSG00000139144	A	G	0.105525	0.0236769	7.1938e-06	19.8558	-0.0177585	0.0156616	0.25684	-0.0249123	0.0185407	0.179059	0.000250754	0.0374835	0.994662
family	620	family.Oxalobacteraceae.id.2966	rs62435498	7	1794263		C	A	0.181521	0.0400608	7.45831e-06	20.5227	0.0046006	0.0208785	0.825598	-0.00178344	0.0247706	0.942603	0.0454601	0.0500275	0.363507
family	621	family.Pasteurellaceae.id.3689	rs9382510	6	55448491		C	T	-0.0881865	0.0169965	2.476e-07	26.915	0.0183537	0.0144578	0.204276	-0.0186942	0.0171228	0.274932	0.00391662	0.0346072	0.909893
family	622	family.Pasteurellaceae.id.3689	rs12191680	6	129224488	ENSG00000196569	C	G	0.102214	0.0197189	3.049e-07	26.8632	0.0125416	0.0212087	0.554291	0.0414789	0.0248326	0.0948528	0.119529	0.0507224	0.0184463
family	623	family.Pasteurellaceae.id.3689	rs78909003	9	105650242		T	C	-0.241159	0.0498372	2.04893e-06	23.4025	0.0301663	0.0281245	0.28345	0.033352	0.0329506	0.31145	0.0570324	0.0673037	0.396778
family	624	family.Pasteurellaceae.id.3689	rs10840326	11	9951672	ENSG00000133812	C	G	-0.0717634	0.0149229	1.43842e-06	23.1208	-0.00595267	0.0131614	0.651066	-0.00899105	0.015589	0.564104	0.049983	0.0315588	0.113238
family	625	family.Pasteurellaceae.id.3689	rs76022354	10	94306385	ENSG00000119912	C	T	0.24289	0.0500406	1.82858e-06	23.5471	0.0619026	0.0291583	0.0337551	0.0312682	0.0344624	0.36424	-0.0269365	0.0700977	0.700777
family	626	family.Pasteurellaceae.id.3689	rs72756943	5	26531908		G	A	0.13988	0.0303029	3.35218e-06	21.3027	0.00487338	0.0255608	0.848793	-0.00897154	0.0300648	0.765394	-0.0797402	0.0614659	0.194526
family	627	family.Pasteurellaceae.id.3689	rs6092684	20	57274077	ENSG00000215440	A	T	0.0684647	0.014674	3.44059e-06	21.7643	-0.0379097	0.0127726	0.00299702	0.00694479	0.0151029	0.645636	-0.00771597	0.0305626	0.800682
family	628	family.Pasteurellaceae.id.3689	rs4822728	22	26891808	ENSG00000100109	T	C	0.0685479	0.0149032	4.71847e-06	21.1512	-0.0185586	0.0126183	0.141352	-0.01051	0.0149417	0.481805	0.0251339	0.030244	0.405952
family	629	family.Pasteurellaceae.id.3689	rs10965428	9	22718481		C	A	-0.119902	0.0258219	4.29151e-06	21.5565	0.0158707	0.0274725	0.56347	-0.0281458	0.0325777	0.38761	-0.0518283	0.0658433	0.431196
family	630	family.Pasteurellaceae.id.3689	rs16970009	17	32862601		A	G	0.187381	0.0429572	7.31531e-06	19.0194	0.0697587	0.044781	0.119287	0.114196	0.0535348	0.0329155	-0.117853	0.109076	0.279934
family	631	family.Pasteurellaceae.id.3689	rs12050685	15	73477482	ENSG00000067141	A	G	-0.0670948	0.015239	9.18513e-06	19.3809	-0.0169708	0.0140474	0.227003	-0.0114458	0.0165942	0.490354	0.00495678	0.0337069	0.883088
family	632	family.Pasteurellaceae.id.3689	rs73139353	3	97972214		A	C	-0.222573	0.0484634	8.71314e-06	21.0815	-0.0101784	0.0224692	0.650553	0.0122419	0.0264494	0.643475	0.0920986	0.0539196	0.0876234
family	633	family.Pasteurellaceae.id.3689	rs6972479	7	116918060	ENSG00000105989	A	G	-0.0781862	0.0175366	7.74817e-06	19.8733	0.0279183	0.0157563	0.0764135	0.00692529	0.0185512	0.708921	-0.0388283	0.0378437	0.304883
family	634	family.Pasteurellaceae.id.3689	rs9895850	17	64535013	ENSG00000154229	T	C	-0.176406	0.041017	9.08251e-06	18.4892	0.0266279	0.0307617	0.3867	-0.0129611	0.0364378	0.722061	0.169703	0.0735974	0.0211198
family	635	family.Pasteurellaceae.id.3689	rs111582866	16	48742489		G	A	-0.113957	0.0256403	7.06627e-06	19.7486	-0.0155692	0.0224136	0.487285	-0.0223591	0.0265012	0.398838	0.0129346	0.0538023	0.810012
family	636	family.Pasteurellaceae.id.3689	rs62568866	9	6818307	ENSG00000107077	T	A	-0.118018	0.0259206	7.22663e-06	20.7252	-0.00973961	0.0205688	0.635846	-0.00346839	0.0242699	0.886362	0.0371817	0.0489953	0.447923
family	637	family.Pasteurellaceae.id.3689	rs731534	20	5412480		C	G	-0.0986502	0.0216316	9.46292e-06	20.7932	-0.0147186	0.0200527	0.462951	-0.0108144	0.0237233	0.648494	0.0634555	0.0480112	0.186274
family	638	family.Pasteurellaceae.id.3689	rs9938097	16	84977389		T	C	-0.0710386	0.0158024	8.22604e-06	20.2045	0.0445257	0.012954	0.000587706	-0.0151802	0.015366	0.323196	0.0234518	0.0311752	0.451895
family	639	family.Peptococcaceae.id.2024	rs35703006	8	28614217		G	T	0.0812655	0.0164355	4.94775e-07	24.4435	-0.000133134	0.0147351	0.992791	-0.00395386	0.0174534	0.820783	-0.0322329	0.0353943	0.362464
family	640	family.Peptococcaceae.id.2024	rs4990837	8	3580757	ENSG00000183117	A	G	0.0910387	0.0185869	1.74194e-06	23.9858	-0.0059025	0.0160385	0.712858	-0.00175232	0.0190672	0.926776	0.027563	0.0383568	0.472391
family	641	family.Peptococcaceae.id.2024	rs150600492	10	129175962	ENSG00000150760	A	C	0.135774	0.0289757	2.31305e-06	21.9521	0.0244283	0.0274161	0.372919	0.0181118	0.0320956	0.572545	-0.0123867	0.0655604	0.850143
family	642	family.Peptococcaceae.id.2024	rs75898026	13	113561082		A	G	-0.0821779	0.0173541	2.0221e-06	22.4192	0.0200082	0.0156223	0.200284	0.0273444	0.0184354	0.138006	0.0432165	0.0374873	0.24898
family	643	family.Peptococcaceae.id.2024	rs12634826	3	182984048	ENSG00000176597	T	G	-0.0739885	0.0150931	1.01109e-06	24.0263	0.0105112	0.0131549	0.424274	0.00748971	0.0156086	0.631337	-0.0118316	0.0315651	0.707784
family	644	family.Peptococcaceae.id.2024	rs12992764	2	188895743		T	G	0.0684213	0.0141137	1.46158e-06	23.4973	-0.00345267	0.0128146	0.787597	0.0029221	0.0151811	0.847364	0.000368704	0.0307084	0.99042
family	645	family.Peptococcaceae.id.2024	rs117452796	9	9423378	ENSG00000153707	A	G	-0.257982	0.0549569	3.15296e-06	22.0222	-0.0810668	0.0364438	0.0261192	-0.0131365	0.0425722	0.757649	0.103892	0.0879307	0.237396
family	646	family.Peptococcaceae.id.2024	rs75430375	5	89252884		C	T	-0.147941	0.0317498	3.40849e-06	21.7065	0.0128244	0.0305802	0.674946	-0.0136772	0.03582	0.702587	0.0254851	0.0736497	0.729318
family	647	family.Peptococcaceae.id.2024	rs12144792	1	27418225		C	T	0.064399	0.0141246	5.82242e-06	20.7839	-0.00564848	0.0130422	0.664948	-0.000574051	0.015441	0.970344	0.015913	0.0312715	0.610846
family	648	family.Peptostreptococcaceae.id.2042	rs61841503	10	17019559	ENSG00000107611	G	A	0.0919658	0.0161331	9.8012e-09	32.4908	-0.00864713	0.0187682	0.64499	0.00510418	0.0222413	0.818487	0.0815456	0.0450628	0.0703574
family	649	family.Peptostreptococcaceae.id.2042	rs4692811	4	171180190		C	T	0.0642075	0.0126913	4.21123e-07	25.5922	0.00851646	0.0132882	0.521586	0.0164224	0.0157885	0.298272	-0.0198879	0.0318758	0.532681
family	650	family.Peptostreptococcaceae.id.2042	rs12377846	9	16786784	ENSG00000173068	C	A	-0.252	0.0511627	7.26254e-07	24.2473	0.0172579	0.0384761	0.653767	0.0386627	0.0455671	0.396171	-0.0434377	0.0923138	0.637967
family	651	family.Peptostreptococcaceae.id.2042	rs2644627	8	26726641		C	G	-0.0558506	0.011224	6.33336e-07	24.7574	0.00341958	0.0127844	0.789098	-0.0139536	0.0151494	0.357015	0.0237437	0.0306495	0.438527
family	652	family.Peptostreptococcaceae.id.2042	rs9573937	13	77351196		A	G	-0.0693637	0.0142907	1.70589e-06	23.556	0.000101861	0.016983	0.995214	0.0481654	0.0201796	0.0169942	0.0233309	0.0409069	0.568447
family	653	family.Peptostreptococcaceae.id.2042	rs75819860	18	65324280		T	A	0.126264	0.0268383	2.48734e-06	22.1296	0.0036491	0.0204704	0.858517	0.0345058	0.0242224	0.154289	0.0331654	0.0487284	0.496113
family	654	family.Peptostreptococcaceae.id.2042	rs117020988	7	46710977		C	T	0.182411	0.0372126	1.02794e-06	24.0212	0.0132747	0.0231453	0.566281	-0.00564982	0.027471	0.837052	0.0283589	0.0552348	0.607655
family	655	family.Peptostreptococcaceae.id.2042	rs1520207	3	151781175		C	T	0.0525658	0.0112476	3.16548e-06	21.839	-0.00433967	0.0126479	0.731513	-0.01768	0.0149959	0.238404	0.00935043	0.0303521	0.758033
family	656	family.Peptostreptococcaceae.id.2042	rs76982728	7	44312824	ENSG00000058404	T	C	0.124203	0.0266923	3.24058e-06	21.6477	0.0201806	0.044837	0.652648	0.0207623	0.0522945	0.691348	-0.417191	0.120951	0.000562121
family	657	family.Peptostreptococcaceae.id.2042	rs12986312	19	17414138	ENSG00000127220	T	G	0.0571818	0.0125947	5.76718e-06	20.6103	0.00672821	0.0137439	0.624458	-0.00818581	0.0163105	0.615756	-0.014611	0.0330836	0.658749
family	658	family.Peptostreptococcaceae.id.2042	rs10805326	4	14324623		G	A	0.0566637	0.012276	4.03396e-06	21.3031	0.0122093	0.0138656	0.378562	-0.0356263	0.0164276	0.0301065	-0.00711343	0.0332809	0.83075
family	659	family.Peptostreptococcaceae.id.2042	rs59865771	16	89246670	ENSG00000129910	C	T	-0.0573764	0.0127192	7.69029e-06	20.3466	-0.00175661	0.0132981	0.894909	0.0173048	0.0157631	0.27229	0.0303892	0.0319149	0.340998
family	660	family.Peptostreptococcaceae.id.2042	rs1467258	17	38216487		G	A	0.072584	0.0162321	7.89804e-06	19.9929	-0.00330309	0.0162738	0.839159	0.0290853	0.0193479	0.132768	-0.0491031	0.0390881	0.209038
family	661	family.Peptostreptococcaceae.id.2042	rs77540684	10	14650535	ENSG00000065809	T	G	0.106725	0.0245638	8.13712e-06	18.8747	-0.0205319	0.0214673	0.338857	-0.0139853	0.0254673	0.582903	-0.0274856	0.0512219	0.591545
family	662	family.Peptostreptococcaceae.id.2042	rs6721459	2	67852836		A	G	0.0509823	0.0111975	5.07756e-06	20.7273	-0.0233105	0.012857	0.0698216	-0.0232646	0.015209	0.126099	-0.00968162	0.0308333	0.753522
family	663	family.Porphyromonadaceae.id.943	rs10119172	9	2233969		C	G	-0.0737324	0.014259	1.32426e-07	26.7357	0.00585207	0.016506	0.722933	0.0292248	0.0196128	0.1362	0.0240106	0.0395757	0.544049
family	664	family.Porphyromonadaceae.id.943	rs10858364	9	138076081		G	T	0.055316	0.012085	4.31063e-06	20.9489	0.00515767	0.0148738	0.728771	-0.0171206	0.0175984	0.330629	0.0340112	0.0357001	0.340746
family	665	family.Porphyromonadaceae.id.943	rs17065783	3	62035586	ENSG00000144724	A	G	-0.059133	0.0122235	1.79351e-06	23.4002	-0.0106133	0.0173404	0.5405	-0.0287257	0.020444	0.159994	-0.010359	0.0418374	0.804442
family	666	family.Porphyromonadaceae.id.943	rs6953849	7	69251692	ENSG00000158321	A	G	0.0718149	0.0150724	2.4448e-06	22.6994	-0.014819	0.0164841	0.368661	-0.0151963	0.0194921	0.435619	-0.0137338	0.0395707	0.728539
family	667	family.Porphyromonadaceae.id.943	rs7330827	13	23531802		T	C	-0.103842	0.0237355	8.04891e-06	19.1375	-0.0182958	0.0266491	0.492369	-0.00379264	0.0318338	0.905165	-0.0205227	0.0637364	0.747458
family	668	family.Porphyromonadaceae.id.943	rs35961441	1	240929774		A	C	0.0915257	0.0207306	8.37393e-06	19.4899	-0.0304527	0.0329504	0.355383	0.0334853	0.0389511	0.389967	-0.102346	0.0798507	0.199943
family	669	family.Porphyromonadaceae.id.943	rs10762312	10	71571863	ENSG00000197467	G	A	-0.052368	0.0118814	8.70354e-06	19.4243	0.00298884	0.0136124	0.826209	-0.0379512	0.0161543	0.0188092	0.0251103	0.0326461	0.441795
family	670	family.Porphyromonadaceae.id.943	rs35233670	17	63750903	ENSG00000154240	T	C	-0.0473576	0.010602	7.90987e-06	19.9507	0.00125048	0.0126191	0.921064	0.0114308	0.014945	0.444356	-0.024578	0.0302733	0.416867
family	671	family.Porphyromonadaceae.id.943	rs864093	4	149825977		A	C	-0.0527939	0.0117499	9.598e-06	20.1859	0.0239824	0.0155371	0.122697	0.0158385	0.0183382	0.38776	-0.0499175	0.0374705	0.182801
family	672	family.Porphyromonadaceae.id.943	rs1980561	14	63386516	ENSG00000140015	A	G	-0.0485289	0.0109284	8.94542e-06	19.717	0.0130657	0.0126386	0.301233	-0.00823398	0.0149696	0.582287	0.00469483	0.030304	0.876881
family	673	family.Prevotellaceae.id.960	rs9958960	18	63018983		G	A	-0.0914807	0.0173611	1.06324e-07	27.7614	0.00488245	0.0175329	0.780648	0.010286	0.0207287	0.619739	0.00676539	0.0419767	0.871959
family	674	family.Prevotellaceae.id.960	rs4493272	2	118910912		T	C	-0.0604992	0.0118027	3.02312e-07	26.271	0.00861167	0.0126628	0.496455	-0.0112031	0.0149848	0.454682	0.0166358	0.0303072	0.58307
family	675	family.Prevotellaceae.id.960	rs3860225	1	111161677		A	G	0.083936	0.0167936	5.49682e-07	24.9776	-0.0201287	0.0220605	0.361541	-0.0233504	0.0260764	0.370542	-0.0323608	0.0525601	0.538099
family	676	family.Prevotellaceae.id.960	rs912860	14	33706908	ENSG00000151322	G	A	-0.229046	0.0483124	9.2992e-07	22.4636	-0.0937982	0.0421661	0.026115	0.056207	0.0497397	0.258466	-0.0898829	0.100844	0.372764
family	677	family.Prevotellaceae.id.960	rs12118202	1	210681370	ENSG00000054392	T	C	-0.0751986	0.0147265	5.54234e-07	26.0712	-0.0251421	0.0164127	0.125554	0.000858517	0.019417	0.964733	0.0462424	0.0392683	0.238955
family	678	family.Prevotellaceae.id.960	rs2206482	20	9771109	ENSG00000101349	T	G	-0.0569105	0.0117486	1.30377e-06	23.4612	0.00598119	0.0129056	0.643037	0.00177746	0.015305	0.907545	0.021695	0.030982	0.483773
family	679	family.Prevotellaceae.id.960	rs12057990	1	99470269	ENSG00000117598	C	T	0.0589878	0.0132268	8.9748e-06	19.8863	-0.00608636	0.0141414	0.66691	0.00949827	0.0167435	0.570523	0.023005	0.0339095	0.497504
family	680	family.Prevotellaceae.id.960	rs9586501	13	105075823		G	A	0.0592681	0.0127329	2.58988e-06	21.6634	0.00747074	0.014335	0.60226	-0.00582438	0.0169635	0.731338	-0.0745302	0.0343764	0.0301537
family	681	family.Prevotellaceae.id.960	rs7252711	19	17460999		A	G	-0.0740876	0.0161926	5.56586e-06	20.9314	-0.00644139	0.0203167	0.751208	0.0416494	0.0240624	0.0834718	0.0595455	0.0487095	0.221533
family	682	family.Prevotellaceae.id.960	rs148376875	3	170126707		T	G	0.084515	0.0179163	2.08029e-06	22.2489	0.0268336	0.0175954	0.12725	-0.0136612	0.020821	0.511743	-0.036468	0.0421758	0.387222
family	683	family.Prevotellaceae.id.960	rs4685827	3	4864877	ENSG00000150995	T	C	-0.0679529	0.0145407	2.77192e-06	21.8366	0.00553781	0.0147729	0.707762	-0.00243135	0.0174918	0.889451	0.0262653	0.03545	0.458748
family	684	family.Prevotellaceae.id.960	rs10131942	14	78643095	ENSG00000021645	C	G	0.0701212	0.0158326	8.60821e-06	19.6126	0.0134477	0.0170871	0.431278	-0.018188	0.0202573	0.369266	-0.0351829	0.0411117	0.392114
family	685	family.Prevotellaceae.id.960	rs34660375	5	180283881	ENSG00000196670	A	G	-0.0805894	0.0178291	7.40327e-06	20.4284	-0.00983678	0.0178878	0.582377	-0.0181744	0.0211932	0.391138	0.0298044	0.0428644	0.486857
family	686	family.Prevotellaceae.id.960	rs3758087	8	23714609		T	C	0.0564199	0.0124655	8.60581e-06	20.4827	-0.00793787	0.014147	0.57473	0.0148601	0.0167592	0.375248	-0.0108001	0.0339266	0.750229
family	687	family.Prevotellaceae.id.960	rs34071565	11	119712522		T	A	-0.1567	0.0347882	5.60147e-06	20.2846	-0.0404426	0.0260339	0.120314	-0.0341364	0.0310035	0.270874	0.00609366	0.0620929	0.921823
family	688	family.Prevotellaceae.id.960	rs13069367	3	71801830		A	C	-0.0539768	0.0119687	7.39489e-06	20.3357	-0.0207873	0.0128524	0.105795	-0.0163769	0.0152523	0.282943	-0.0385566	0.0308589	0.211501
family	689	family.Prevotellaceae.id.960	rs2278540	3	32408916	ENSG00000170293	G	A	0.0554249	0.0123265	8.43592e-06	20.215	-0.00751804	0.0131043	0.566166	-0.00039467	0.0155532	0.979755	0.00817863	0.0314612	0.794895
family	690	family.Prevotellaceae.id.960	rs7975087	12	21404832		C	A	-0.0601448	0.0135454	7.59459e-06	19.713	0.0172664	0.0167634	0.303007	0.0333347	0.0197975	0.0922232	-0.0561906	0.0401734	0.161903
family	691	family.Rhodospirillaceae.id.2717	rs9813022	3	13726736		A	G	-0.0842444	0.0163583	2.53124e-07	26.5156	-0.00302172	0.0130293	0.816602	-0.0149184	0.0154449	0.334088	0.0637006	0.0312238	0.0413371
family	692	family.Rhodospirillaceae.id.2717	rs3754624	2	225633812	ENSG00000135905	C	T	0.0971389	0.0200064	1.7148e-06	23.5693	0.0113541	0.0165113	0.491667	0.00317178	0.0195514	0.871126	0.0323284	0.0395628	0.413847
family	693	family.Rhodospirillaceae.id.2717	rs76784716	2	169033340	ENSG00000198648	A	G	0.136049	0.0285767	1.48988e-06	22.6603	0.0232458	0.0197557	0.23933	-0.00635328	0.0236345	0.788074	0.0148467	0.0473248	0.753736
family	694	family.Rhodospirillaceae.id.2717	rs4278423	10	2670553		T	C	0.107529	0.0235725	3.12021e-06	20.8037	0.00125116	0.0263304	0.962101	0.0267214	0.0309006	0.387174	0.043211	0.0633719	0.495326
family	695	family.Rhodospirillaceae.id.2717	rs1549633	5	27945645		A	C	0.0999312	0.0218634	4.70392e-06	20.8862	0.00613237	0.0197833	0.756579	-0.0124297	0.0234265	0.595709	-0.00578677	0.0475751	0.903189
family	696	family.Rhodospirillaceae.id.2717	rs11591293	10	113419797		G	T	0.0743184	0.0158724	2.67148e-06	21.9182	-0.000616498	0.0127439	0.961417	0.0190878	0.0151162	0.206682	0.0344336	0.0305829	0.260202
family	697	family.Rhodospirillaceae.id.2717	rs74354280	4	134192918		C	T	-0.0911896	0.0204907	6.67295e-06	19.8004	0.0288823	0.0140495	0.0398061	-0.025076	0.0166823	0.132801	-0.0123404	0.0336309	0.713668
family	698	family.Rhodospirillaceae.id.2717	rs61933850	12	73139398		G	A	0.164808	0.0360647	7.22582e-06	20.877	0.0272251	0.0184293	0.139602	-0.0216852	0.0219325	0.322797	-0.017416	0.04403	0.692438
family	699	family.Rhodospirillaceae.id.2717	rs7001029	8	131958403	ENSG00000155897	C	T	0.117366	0.0261324	5.3475e-06	20.1658	-0.00476726	0.0217671	0.826641	-0.00361712	0.0258535	0.888732	0.0202788	0.0524205	0.698868
family	700	family.Rhodospirillaceae.id.2717	rs1035406	5	119372737		G	A	-0.11354	0.0250863	5.84451e-06	20.4797	-0.00575538	0.0197878	0.771163	-0.00405851	0.023366	0.862107	-0.0873464	0.0472767	0.0646666
family	701	family.Rhodospirillaceae.id.2717	rs72714493	1	92206218	ENSG00000069702	A	G	0.0816858	0.0180791	7.34924e-06	20.4097	0.00117894	0.0177235	0.946965	-0.0389129	0.0210291	0.064251	-0.0500878	0.042491	0.238484
family	702	family.Rhodospirillaceae.id.2717	rs12977163	19	28641647		G	C	0.0730951	0.0163491	7.62595e-06	19.984	-0.00783849	0.0129788	0.545881	-0.0189016	0.0153839	0.219199	-0.0280398	0.0311196	0.36757
family	703	family.Rhodospirillaceae.id.2717	rs13336560	16	88554243	ENSG00000179588	C	T	-0.0701719	0.0158061	9.17333e-06	19.7045	0.00804938	0.0128583	0.531311	-0.00819912	0.0152205	0.590101	0.000895038	0.0308504	0.976855
family	704	family.Rhodospirillaceae.id.2717	rs4822789	22	27173098		G	C	0.0734321	0.0160521	7.00522e-06	20.9221	0.00601877	0.0129591	0.642331	-0.00184669	0.0153518	0.904252	-0.00872314	0.0310204	0.778553
family	705	family.Rhodospirillaceae.id.2717	rs6679026	1	78619512		T	C	0.111984	0.0251088	9.94679e-06	19.8864	-0.0147504	0.0209341	0.481051	-0.0219043	0.0248302	0.377689	0.0283001	0.0501258	0.572358
family	706	family.Rhodospirillaceae.id.2717	rs1923415	6	89268715		A	G	-0.0999238	0.0227326	9.63701e-06	19.3169	0.001424	0.0223193	0.949128	0.00277124	0.0262926	0.916058	0.0525958	0.0535048	0.325603
family	707	family.Rikenellaceae.id.967	rs4264350	15	71658642	ENSG00000187720	T	C	-0.0526393	0.0108555	1.34832e-06	23.5111	-0.0196704	0.0126762	0.120721	0.00598054	0.0150048	0.690206	-0.0320151	0.0303798	0.291962
family	708	family.Rikenellaceae.id.967	rs62532512	9	14158854	ENSG00000147862	C	A	-0.0504257	0.0107399	2.76426e-06	22.042	0.0345289	0.0127355	0.00670332	-0.00108025	0.0151182	0.943037	0.020485	0.0306248	0.503557
family	709	family.Rikenellaceae.id.967	rs67281112	7	135778919		G	C	0.0635814	0.0137451	3.63475e-06	21.395	-0.00117164	0.015714	0.940565	0.00900441	0.0185989	0.628288	0.0085521	0.0377021	0.820553
family	710	family.Rikenellaceae.id.967	rs6837275	4	187842232		A	G	0.0570355	0.011887	1.447e-06	23.0195	-0.0133683	0.0138601	0.334786	-0.0218455	0.0163823	0.182373	-0.036919	0.0331673	0.265659
family	711	family.Rikenellaceae.id.967	rs9603208	13	38044689		G	T	0.0821173	0.0159596	1.91801e-07	26.4715	0.0118404	0.0209761	0.572433	-0.026891	0.0249758	0.281622	0.000207244	0.0502984	0.996712
family	712	family.Rikenellaceae.id.967	rs1939881	11	95304834		G	A	-0.105589	0.0206213	5.64373e-07	26.2157	0.0344724	0.0269122	0.200221	0.0398263	0.0321024	0.214753	0.0738377	0.064776	0.254331
family	713	family.Rikenellaceae.id.967	rs9578457	13	22867356		G	A	-0.141478	0.0315848	3.99449e-06	20.0601	-0.0331497	0.0294024	0.259553	0.0071575	0.0349711	0.837831	-0.0834065	0.0707408	0.238381
family	714	family.Rikenellaceae.id.967	rs2833282	21	32496710	ENSG00000156299	G	A	0.0711137	0.0156966	4.31106e-06	20.5232	0.0167177	0.01765	0.343548	0.0382246	0.0209618	0.0682213	-0.0332269	0.0422835	0.431976
family	715	family.Rikenellaceae.id.967	rs77885767	14	21548634	ENSG00000165801	C	T	-0.156209	0.0336482	2.84694e-06	21.5471	0.0253974	0.0300875	0.398603	0.085058	0.0356691	0.0170958	0.0757628	0.0724848	0.29592
family	716	family.Rikenellaceae.id.967	rs59663348	18	4069710	ENSG00000170579	G	A	0.0570915	0.0125048	6.12244e-06	20.8422	0.0289411	0.0146487	0.0481903	-0.00882102	0.017349	0.611142	-0.0226615	0.0351639	0.519282
family	717	family.Rikenellaceae.id.967	rs74474130	14	90270821	ENSG00000140025	T	G	0.137747	0.0295688	3.61378e-06	21.6981	0.0291017	0.0342067	0.394903	-0.00443963	0.0404873	0.912683	0.077913	0.0818753	0.341297
family	718	family.Rikenellaceae.id.967	rs36021379	21	28515912		A	G	-0.0656005	0.0144903	7.1952e-06	20.4932	-0.00607108	0.0173932	0.727053	0.0153561	0.0205215	0.454285	-0.0122801	0.0417557	0.768686
family	719	family.Rikenellaceae.id.967	rs10217435	9	86052655	ENSG00000172159	C	T	-0.0883756	0.0197506	6.5076e-06	20.0195	-0.0117885	0.0180365	0.513377	0.00482013	0.0215179	0.822753	-0.101516	0.0433376	0.019158
family	720	family.Rikenellaceae.id.967	rs2447496	8	99188924		G	A	-0.0549203	0.0121904	6.0861e-06	20.2944	0.00592923	0.0143089	0.6786	0.0047493	0.0169768	0.779669	-0.0449398	0.0343491	0.190763
family	721	family.Rikenellaceae.id.967	rs4783173	16	85396629		C	G	0.0481514	0.0110006	7.0641e-06	19.1574	0.00426582	0.0129672	0.742178	0.00943382	0.0153613	0.539131	-0.0156139	0.0310975	0.615601
family	722	family.Rikenellaceae.id.967	rs10832801	11	17589129	ENSG00000188162	A	C	-0.0534763	0.0122666	7.50417e-06	19.003	-5.51398e-06	0.0141153	0.999688	0.011541	0.0166904	0.489268	-0.0172433	0.0338679	0.610658
family	723	family.Rikenellaceae.id.967	rs9389714	6	100244667		C	T	-0.0636841	0.0143416	8.79066e-06	19.7161	-0.0310885	0.0226401	0.169702	-0.0113525	0.0264982	0.668342	0.0151147	0.0542858	0.780683
family	724	family.Rikenellaceae.id.967	rs6744030	2	174257127		C	T	0.0696747	0.0157103	9.31514e-06	19.6667	0.024685	0.0154711	0.110587	0.0566782	0.018139	0.00178008	0.00164877	0.0369639	0.964422
family	725	family.Ruminococcaceae.id.2050	rs55793120	12	47384118		T	C	0.13822	0.0266152	1.44338e-07	26.9658	0.028676	0.0268888	0.286212	-0.0237911	0.0316748	0.45259	0.0293255	0.0642426	0.648045
family	726	family.Ruminococcaceae.id.2050	rs2113833	2	218216801		T	C	0.169146	0.0355009	1.14466e-06	22.69	0.0414048	0.0353295	0.241213	-0.0317287	0.0418448	0.448302	0.0277332	0.0856575	0.746114
family	727	family.Ruminococcaceae.id.2050	rs17376049	1	61425267		T	C	0.0848534	0.0172114	7.29619e-07	24.303	-0.00908552	0.0202744	0.654061	0.0513091	0.0239584	0.0322263	-0.0769222	0.0486456	0.113814
family	728	family.Ruminococcaceae.id.2050	rs56199908	9	2801371		T	C	-0.199327	0.0410444	1.66414e-06	23.5759	0.00726372	0.0283431	0.797736	-0.0344497	0.0330243	0.296873	-0.0702587	0.0675455	0.298261
family	729	family.Ruminococcaceae.id.2050	rs76724913	1	24473669		T	G	0.0901053	0.0203104	9.60494e-06	19.6794	0.0438684	0.0213533	0.0399356	0.00328354	0.0253203	0.89682	0.0237903	0.0512036	0.642203
family	730	family.Ruminococcaceae.id.2050	rs10093275	8	69732887		C	T	0.0534595	0.011677	5.35228e-06	20.9576	0.0135494	0.0134099	0.312305	0.0355645	0.0158884	0.0251959	-0.00450263	0.032104	0.888461
family	731	family.Ruminococcaceae.id.2050	rs1612733	1	107661606		T	C	0.108708	0.0238006	4.22436e-06	20.8589	0.00870252	0.0280897	0.756704	0.0173196	0.0330157	0.59987	0.0203955	0.0675073	0.762558
family	732	family.Ruminococcaceae.id.2050	rs2426816	20	58278102	ENSG00000087495	T	A	-0.0480152	0.0106011	6.04464e-06	20.5118	-0.00461121	0.0126209	0.714842	-0.0060463	0.0149584	0.68606	-0.0335101	0.030263	0.268166
family	733	family.Ruminococcaceae.id.2050	rs3009418	1	147744468		C	A	0.0927607	0.0210123	8.69024e-06	19.4862	-0.0247875	0.030186	0.411555	-0.0149382	0.0356797	0.675454	-0.0503979	0.0723374	0.485987
family	734	family.Ruminococcaceae.id.2050	rs10166469	2	29829167	ENSG00000171094	T	C	-0.053336	0.0120209	8.5216e-06	19.6843	0.00380936	0.0145102	0.792912	-0.00319989	0.0171416	0.851916	0.0201171	0.034793	0.563132
family	735	family.Ruminococcaceae.id.2050	rs1158100	8	4555684	ENSG00000183117	A	G	-0.0490539	0.0109865	8.60858e-06	19.9335	-0.00809995	0.012728	0.524524	0.00477137	0.0150731	0.751587	0.00625699	0.0305411	0.837673
family	736	family.Ruminococcaceae.id.2050	rs499272	11	116485496		G	C	0.0706431	0.016046	9.29359e-06	19.3802	0.00665465	0.0188398	0.723921	0.0490411	0.0223946	0.0285345	-0.0503056	0.0452182	0.265919
family	737	family.Streptococcaceae.id.1850	rs2952251	8	10143164	ENSG00000175806	A	G	-0.0639298	0.0126525	3.72237e-07	25.5272	-0.0222686	0.0150768	0.139673	-0.0108284	0.0178354	0.543762	-0.015361	0.0361495	0.670888
family	738	family.Streptococcaceae.id.1850	rs395407	5	169689604	ENSG00000043462	G	C	-0.0826855	0.0172536	1.3256e-06	22.9639	0.00101582	0.0173951	0.953433	-0.00220045	0.0206205	0.915017	-0.00927068	0.041653	0.823871
family	739	family.Streptococcaceae.id.1850	rs11110281	12	100584014		T	C	-0.130554	0.0225943	1.40137e-08	33.3831	0.00852877	0.0294137	0.771847	-0.0176815	0.0346149	0.609488	-0.0519714	0.0710385	0.464416
family	740	family.Streptococcaceae.id.1850	rs6563952	16	73391982		G	C	0.0801931	0.0178576	8.70591e-06	20.164	-0.0142047	0.021791	0.514489	-0.0532815	0.0257513	0.038539	-0.0645322	0.0523493	0.217679
family	741	family.Streptococcaceae.id.1850	rs35344081	16	991253	ENSG00000103227	G	A	0.0609349	0.0129703	2.63845e-06	22.0688	0.0122569	0.0143563	0.393235	0.00511384	0.0169892	0.76341	0.0299578	0.0344095	0.383957
family	742	family.Streptococcaceae.id.1850	rs2370083	14	97526750		G	T	-0.0842751	0.0184509	4.25666e-06	20.8597	0.0206118	0.0257792	0.423971	-0.0106502	0.030639	0.728139	0.0682283	0.0616623	0.268518
family	743	family.Streptococcaceae.id.1850	rs76717940	3	94153993		T	A	0.150606	0.0334079	3.08935e-06	20.3175	-0.0157937	0.0273538	0.563679	0.00500069	0.0324628	0.877575	-0.0140896	0.0654805	0.829632
family	744	family.Streptococcaceae.id.1850	rs10028567	4	53657577		C	T	-0.0934027	0.0190343	3.72497e-06	24.0763	0.0334041	0.0192956	0.08342	0.007102	0.022901	0.756472	-0.0327598	0.0462331	0.478586
family	745	family.Streptococcaceae.id.1850	rs16950051	12	120729505		A	G	0.107008	0.0236973	5.33808e-06	20.3878	-0.015859	0.0256677	0.53667	0.0223525	0.0304524	0.46294	-0.0141466	0.0618627	0.81912
family	746	family.Streptococcaceae.id.1850	rs77968078	1	240441766	ENSG00000155816	G	A	-0.0993013	0.0224788	7.9334e-06	19.5123	0.0382811	0.026675	0.151261	-0.00709976	0.0314462	0.821377	0.0809578	0.0642197	0.207439
family	747	family.Streptococcaceae.id.1850	rs7916711	10	28588269	ENSG00000150054	A	G	0.0959639	0.021545	6.32732e-06	19.8365	-0.00469533	0.0181793	0.796191	-0.00738803	0.0215402	0.731607	0.0105691	0.0435967	0.808448
family	748	family.Streptococcaceae.id.1850	rs957755	7	46778653		T	G	-0.0642449	0.0142702	7.4151e-06	20.2658	-0.0238993	0.0181964	0.189046	0.00915778	0.0215665	0.671107	-0.0425298	0.0435479	0.328757
family	749	family.Streptococcaceae.id.1850	rs6806351	3	132058723	ENSG00000014257	T	C	-0.0619209	0.0135744	6.93793e-06	20.8056	-0.00417407	0.015245	0.78424	0.0151831	0.0180866	0.401207	-0.00792086	0.0364807	0.828111
family	750	family.Streptococcaceae.id.1850	rs57646748	4	37452858		G	A	-0.088021	0.019876	7.88359e-06	19.6093	0.0324545	0.0328825	0.32365	-0.0294817	0.0388653	0.448116	-0.0235081	0.079028	0.766112
family	751	family.Veillonellaceae.id.2172	rs79535861	13	38326692	ENSG00000133107	A	C	0.100666	0.0207016	1.57687e-06	23.643	-0.00830675	0.0219653	0.7053	-0.00760408	0.0261402	0.771131	0.0446265	0.0525216	0.395503
family	752	family.Veillonellaceae.id.2172	rs12741784	1	50088819	ENSG00000186094	C	T	-0.0621452	0.0119266	1.28494e-07	27.1473	-0.0165484	0.0144736	0.252894	0.0131704	0.0171071	0.441372	-0.0208743	0.034679	0.547221
family	753	family.Veillonellaceae.id.2172	rs12186441	5	132646303	ENSG00000053108	G	A	0.208096	0.0453999	4.52857e-06	21.0015	-0.0798179	0.0315427	0.011391	0.0427974	0.0369309	0.246517	0.106687	0.0754075	0.157126
family	754	family.Veillonellaceae.id.2172	rs111810795	14	102897930	ENSG00000196663	C	T	-0.0867108	0.0180573	1.72927e-06	23.056	0.0477252	0.021336	0.0252971	0.0327524	0.0251573	0.192949	0.0315571	0.0509174	0.535408
family	755	family.Veillonellaceae.id.2172	rs114889439	13	61597625		A	G	-0.253809	0.0539169	6.19028e-06	22.1462	0.0306964	0.0354489	0.386527	0.0266296	0.0412904	0.51897	-0.0388268	0.0849416	0.647599
family	756	family.Veillonellaceae.id.2172	rs4797169	18	462180	ENSG00000158270	T	C	0.0587799	0.0128297	4.49346e-06	20.9881	-0.0244627	0.0149311	0.101344	-0.0296386	0.0175953	0.0920937	0.056771	0.0357481	0.112267
family	757	family.Veillonellaceae.id.2172	rs12668619	7	21637810	ENSG00000105877	A	G	0.055301	0.0117654	2.57364e-06	22.0902	0.027771	0.0134966	0.0396251	-0.0249467	0.0159526	0.117865	0.0247466	0.0323079	0.443699
family	758	family.Veillonellaceae.id.2172	rs2175069	4	23317124		A	G	-0.0526752	0.0114886	4.63558e-06	21.0194	0.0189505	0.0130589	0.146737	0.0113439	0.0154514	0.462848	0.0116039	0.0312946	0.710791
family	759	family.Veillonellaceae.id.2172	rs1442060	4	46366067	ENSG00000151834	G	A	-0.0514024	0.0112125	4.50675e-06	21.0141	0.00632263	0.0127482	0.619921	0.00720596	0.0150752	0.632649	0.0301582	0.0305547	0.323632
family	760	family.Veillonellaceae.id.2172	rs1447205	8	41231597		G	C	-0.0520689	0.0115656	7.34899e-06	20.266	0.0153119	0.0131663	0.244844	-0.00156645	0.0155953	0.919992	0.021232	0.0315912	0.50153
family	761	family.Veillonellaceae.id.2172	rs4461038	15	78546996		A	G	-0.0554965	0.0119467	3.73474e-06	21.5764	0.0103586	0.0139227	0.456869	0.0210796	0.0164693	0.200569	0.0661494	0.0333609	0.0473849
family	762	family.Veillonellaceae.id.2172	rs6909981	6	75534152		C	T	-0.0638697	0.0141765	5.47618e-06	20.2953	0.00618056	0.0194561	0.750737	-0.0259992	0.0227899	0.253943	-0.049743	0.0468186	0.288026
family	763	family.Veillonellaceae.id.2172	rs9345168	6	92380922		C	A	0.0509102	0.0113253	8.48887e-06	20.2049	-0.00113888	0.0127048	0.928572	-0.0120943	0.0150218	0.420753	0.0273769	0.030469	0.36891
family	764	family.Veillonellaceae.id.2172	rs2561116	5	38348199	ENSG00000164318	T	G	-0.083617	0.0187159	7.88518e-06	19.9578	0.0121367	0.0269388	0.652328	0.0257913	0.0319906	0.420119	0.0569817	0.0650292	0.380895
family	765	family.Veillonellaceae.id.2172	rs61264131	6	139188534	ENSG00000203734	A	C	0.202367	0.0464388	6.74544e-06	18.9773	-0.0242573	0.021393	0.25684	-0.00923689	0.0253521	0.715601	-0.0403232	0.0511554	0.430551
family	766	family.Veillonellaceae.id.2172	rs6692542	1	244391618		A	G	0.0534397	0.0118254	8.67975e-06	20.4195	0.00430349	0.013274	0.745784	-0.0273683	0.0157403	0.0820805	0.0144015	0.0318343	0.650988
family	767	family.Veillonellaceae.id.2172	rs2585520	13	78785141		G	T	-0.0904972	0.0200428	5.26922e-06	20.3844	-0.046505	0.0330613	0.159538	0.0750678	0.0390027	0.0542688	-0.0914066	0.0795541	0.250561
family	768	family.Veillonellaceae.id.2172	rs75768969	13	101617913		C	G	-0.0703773	0.0156855	7.19233e-06	20.1287	-0.0167171	0.0229177	0.465734	-0.0525007	0.0268445	0.0504964	0.0404499	0.0552792	0.464329
family	769	family.Veillonellaceae.id.2172	rs1693340	18	30208691		T	C	0.0818934	0.018245	9.25271e-06	20.1443	0.0470607	0.0244296	0.0540568	-0.028678	0.0288098	0.31953	0.00831919	0.0586371	0.887178
family	770	family.Veillonellaceae.id.2172	rs4263802	8	138319508		G	A	0.050942	0.0114921	7.45003e-06	19.647	0.0239464	0.013456	0.0751415	0.00952593	0.0158874	0.54878	0.0214301	0.0322825	0.506798
family	771	family.Verrucomicrobiaceae.id.4036	rs11729256	4	95027272		T	C	0.0749798	0.0150177	6.7309e-07	24.9235	-0.0154026	0.0168468	0.360572	0.020361	0.0198965	0.306145	-0.0921434	0.0404152	0.0226126
family	772	family.Verrucomicrobiaceae.id.4036	rs4936098	11	130280667	ENSG00000134917	A	G	0.0648691	0.0135928	1.12929e-06	22.7711	-0.0213156	0.0132272	0.107071	-0.00318203	0.015683	0.839215	-0.00229851	0.031751	0.94229
family	773	family.Verrucomicrobiaceae.id.4036	rs9349825	6	56341481	ENSG00000151914	A	G	-0.0704354	0.0147128	2.51287e-06	22.9149	-0.00571168	0.0161559	0.723687	0.039773	0.0191289	0.0375985	-0.0166357	0.0389627	0.669404
family	774	family.Verrucomicrobiaceae.id.4036	rs74542928	4	100544188	ENSG00000138823	T	C	0.112124	0.0236422	1.64613e-06	22.4877	0.0187925	0.0298387	0.528823	-0.025264	0.034997	0.470362	0.100753	0.0717035	0.159983
family	775	family.Verrucomicrobiaceae.id.4036	rs2602429	16	81063149	ENSG00000166451	C	T	0.0745516	0.0156195	2.69939e-06	22.7775	0.0145532	0.014393	0.311954	0.0307546	0.0170892	0.0719167	0.00749806	0.0345393	0.82814
family	776	family.Verrucomicrobiaceae.id.4036	rs4242783	10	5064327		G	A	0.0687992	0.0147694	2.75444e-06	21.6955	-0.0207125	0.0140553	0.140578	-0.00533905	0.016681	0.748918	-0.0517622	0.0336543	0.124035
family	777	family.Verrucomicrobiaceae.id.4036	rs11184341	1	105422565		G	C	0.0655301	0.014223	4.13844e-06	21.2238	0.00144765	0.0141402	0.918456	-0.000619331	0.0167557	0.970515	0.072592	0.0338912	0.0322003
family	778	family.Verrucomicrobiaceae.id.4036	rs61779207	1	41074472		G	A	-0.0758811	0.0167762	6.63029e-06	20.4553	-0.0271847	0.0151319	0.0724119	-0.00454658	0.018047	0.801096	-0.0210396	0.0363029	0.562213
family	779	family.Verrucomicrobiaceae.id.4036	rs12908520	15	97570657		G	A	0.0619104	0.0130946	2.15138e-06	22.3496	0.0138338	0.0127547	0.278096	-0.0130387	0.0151002	0.387873	-0.00741754	0.0305759	0.80832
family	780	family.Verrucomicrobiaceae.id.4036	rs117107102	18	49473635		A	G	0.204683	0.0431573	2.91821e-06	22.4844	-0.0159581	0.0301497	0.5966	0.0175139	0.0354893	0.62166	0.17449	0.0682327	0.0105495
family	781	family.Verrucomicrobiaceae.id.4036	rs111862613	12	130309670	ENSG00000151952	T	C	0.0907065	0.0196746	3.73127e-06	21.2515	-0.00018647	0.0167817	0.991134	0.0161549	0.019977	0.418704	0.0372626	0.0401812	0.353737
family	782	family.Verrucomicrobiaceae.id.4036	rs941682	20	31867840		G	A	-0.0631526	0.0143767	9.58114e-06	19.2925	0.00455825	0.0141462	0.747281	-0.017921	0.0167318	0.284134	-0.0285885	0.0339331	0.399509
family	783	family.Victivallaceae.id.2255	rs34962571	12	131103256	ENSG00000060709	A	C	-0.186945	0.0418412	6.24824e-06	19.9505	0.00770578	0.0210572	0.714406	-0.00122285	0.0249733	0.960946	-0.038607	0.0505633	0.445142
family	784	family.Victivallaceae.id.2255	rs4396289	11	9316730	ENSG00000166471	C	T	-0.152918	0.0288525	1.53782e-07	28.0753	0.000962395	0.018876	0.959337	0.00878357	0.0221783	0.692073	-0.0263586	0.0453494	0.561083
family	785	family.Victivallaceae.id.2255	rs2944282	7	57589803		T	C	-0.124197	0.0257026	1.56601e-06	23.3358	0.00970088	0.0140565	0.49011	0.0104157	0.0166461	0.531503	0.0035427	0.033726	0.916341
family	786	family.Victivallaceae.id.2255	rs11764871	7	146808977	ENSG00000174469	G	T	0.127099	0.025656	7.49289e-07	24.5293	0.0126649	0.0136995	0.355236	-0.000868426	0.0162507	0.957382	0.0590272	0.0328552	0.0724019
family	787	family.Victivallaceae.id.2255	rs6545794	2	60484909		A	G	-0.197786	0.0410495	5.97005e-07	23.2034	0.00752783	0.0194021	0.698023	-0.0663986	0.0232835	0.004348	0.0150903	0.0464047	0.745039
family	788	family.Victivallaceae.id.2255	rs2546105	5	94692439		A	T	0.126643	0.0257111	1.02501e-06	24.2496	-0.0158429	0.0146209	0.278553	-0.00251488	0.0173293	0.884614	0.0394493	0.035133	0.261498
family	789	family.Victivallaceae.id.2255	rs7077363	10	95286954	ENSG00000138180	G	A	0.148942	0.0318366	2.83376e-06	21.8756	0.00478336	0.017089	0.779546	-0.0108353	0.0202354	0.59233	-0.0649043	0.0409505	0.112979
family	790	family.Victivallaceae.id.2255	rs62570196	9	111086170		C	T	-0.246101	0.0483077	2.69852e-07	25.9367	0.0620611	0.0317042	0.0502887	0.0289432	0.0371324	0.435709	-0.0498866	0.0760635	0.511918
family	791	family.Victivallaceae.id.2255	rs7860510	9	94128796		G	C	0.164855	0.0375128	9.60089e-06	19.303	0.0186546	0.0236871	0.430963	-0.0149027	0.0280797	0.595607	0.0378255	0.0566643	0.504429
family	792	family.Victivallaceae.id.2255	rs7627405	3	9968555	ENSG00000163702	C	T	-0.134158	0.0301427	8.1942e-06	19.7981	0.0166196	0.0159633	0.297822	0.0166892	0.0188662	0.376367	0.0587707	0.0381753	0.123684
family	793	family.Victivallaceae.id.2255	rs61702987	2	31211657	ENSG00000158089	T	C	0.145501	0.0300007	3.07921e-06	23.5097	-0.011857	0.0203888	0.560874	-0.0273076	0.0240273	0.255737	-0.0389855	0.0487341	0.423732
family	794	family.Victivallaceae.id.2255	rs7314815	12	102525047	ENSG00000185480	G	A	0.101088	0.0225594	6.40086e-06	20.0688	-0.00617237	0.0127245	0.62762	-0.0211436	0.0150599	0.160328	-0.0259405	0.0304862	0.394828
family	795	family.Victivallaceae.id.2255	rs11671100	19	711637	ENSG00000099864	A	C	-0.160034	0.0349472	4.08042e-06	20.9575	-0.00967353	0.0157292	0.538551	-0.000608551	0.0186565	0.973979	-0.0274306	0.0376935	0.466781
family	796	family.Bifidobacteriaceae.id.433	rs182549	2	136616754	ENSG00000076003	C	T	0.11707	0.0126703	5.942e-20	85.3602	0.00685663	0.0129731	0.597134	-0.022952	0.015417	0.136555	-0.0470294	0.0311305	0.130861
family	797	family.Bifidobacteriaceae.id.433	rs10841473	12	20378911		G	C	-0.0613031	0.0128844	2.28067e-06	22.6347	-0.0236265	0.0150225	0.115779	-0.00428621	0.0177846	0.80955	-0.048708	0.0359995	0.17605
family	798	family.Bifidobacteriaceae.id.433	rs4957061	5	521096	ENSG00000066230	T	C	0.0569873	0.0116907	1.1517e-06	23.7582	-0.0105167	0.0128494	0.413097	-0.0228635	0.0152362	0.133457	-0.0419225	0.030858	0.174285
family	799	family.Bifidobacteriaceae.id.433	rs4567981	2	49906864		T	A	0.0577763	0.0117388	8.88054e-07	24.2209	0.000511251	0.0127125	0.967921	-0.00751981	0.0150491	0.617297	-0.0317143	0.0304703	0.297956
family	800	family.Bifidobacteriaceae.id.433	rs13020688	2	192878532	ENSG00000144339	G	A	0.0584045	0.0122081	1.57375e-06	22.8841	-0.0492609	0.0138535	0.000376773	-0.00842392	0.0163186	0.605703	-0.0149722	0.0330521	0.650558
family	801	family.Bifidobacteriaceae.id.433	rs677208	18	4304187	ENSG00000170579	G	C	0.0728589	0.0164821	6.0011e-06	19.5382	-0.00172673	0.0167899	0.918088	0.0216334	0.019966	0.278581	-0.00180091	0.0401618	0.964234
family	802	family.Bifidobacteriaceae.id.433	rs7322849	13	112859829		T	C	0.110676	0.0200996	1.74032e-08	30.3161	-0.0230777	0.02206	0.295501	0.027651	0.0261122	0.289632	-0.00530247	0.0526955	0.919848
family	803	family.Bifidobacteriaceae.id.433	rs76671854	5	169748189		C	G	-0.0892981	0.0183177	1.03632e-06	23.7619	0.00628584	0.0191257	0.742412	-0.0185207	0.0226819	0.414191	-0.0133884	0.045842	0.770245
family	804	family.Bifidobacteriaceae.id.433	rs12446429	16	898055		T	C	0.0810099	0.019073	8.52886e-06	18.0374	0.0157109	0.0162747	0.334364	0.0144783	0.0192884	0.45288	-0.0288037	0.0390451	0.460696
family	805	family.Bifidobacteriaceae.id.433	rs540489	17	72897722		T	G	-0.0632518	0.013817	5.36811e-06	20.9538	-0.0049643	0.0165952	0.764834	0.00736418	0.019641	0.707705	-0.0402267	0.0398421	0.312662
family	806	family.Bifidobacteriaceae.id.433	rs857444	6	14617591		C	T	0.0553965	0.0120669	3.82492e-06	21.0723	0.00954666	0.0130866	0.465697	-0.0187018	0.0154955	0.227463	0.0328966	0.0314347	0.295328
family	807	family.Bifidobacteriaceae.id.433	rs10857328	4	161211924		T	A	0.0562	0.0126395	7.24135e-06	19.7676	-0.0248291	0.0140424	0.0770353	-0.0313414	0.0165771	0.0586719	0.0652871	0.0336487	0.0523492
family	808	family.Bifidobacteriaceae.id.433	rs10831953	11	13098051		G	A	0.0537537	0.0123746	9.94742e-06	18.8668	-0.021177	0.0137633	0.123888	-0.0256528	0.0162895	0.115301	-0.0164289	0.0330091	0.61869
family	809	family.Bifidobacteriaceae.id.433	rs7174549	15	92463303	ENSG00000176463	C	T	0.0551726	0.0124655	6.8678e-06	19.5872	0.00471333	0.0131653	0.720334	-0.00460788	0.0155994	0.767697	0.0177777	0.0315259	0.572817
family	810	family.Bifidobacteriaceae.id.433	rs10496759	2	137603404	ENSG00000144229	G	C	0.0637133	0.0144305	8.79796e-06	19.4912	-0.0241153	0.0152472	0.113736	0.00117144	0.0180678	0.948305	-0.0326492	0.0365471	0.371672
family	811	family.Bifidobacteriaceae.id.433	rs55888705	4	1517826		A	G	0.053673	0.0120586	8.66208e-06	19.8088	0.00624369	0.0140756	0.657344	0.00807341	0.0166211	0.627157	-0.00493814	0.0337386	0.883634
family	812	family.Bifidobacteriaceae.id.433	rs6899771	6	97406220	ENSG00000186231	A	G	-0.0914312	0.0202604	7.27995e-06	20.3626	0.0123459	0.0209054	0.554815	0.00276991	0.0247939	0.911048	0.0281492	0.0501226	0.574384
family	813	family.BacteroidalesS24.7group.id.11173	rs738193	22	25943322		T	C	0.0847328	0.0165856	3.82163e-07	26.0933	0.00313204	0.0132346	0.812924	0.0193929	0.0156681	0.215815	0.0230751	0.0316916	0.466542
family	814	family.BacteroidalesS24.7group.id.11173	rs941000	7	90714667	ENSG00000058091	C	T	0.0850266	0.0163382	3.15557e-07	27.0762	0.0048002	0.013146	0.715003	-0.0171337	0.0155648	0.270985	-0.0355857	0.0315426	0.259245
family	815	family.BacteroidalesS24.7group.id.11173	rs689695	15	47352866		C	A	0.0814578	0.0167057	1.28039e-06	23.7699	0.0123995	0.0138768	0.371567	-0.0159273	0.0164233	0.332148	-0.019411	0.0332971	0.559917
family	816	family.BacteroidalesS24.7group.id.11173	rs17043785	2	53139362		T	C	-0.176187	0.0347133	5.11837e-07	25.7507	0.0250771	0.0222169	0.259008	-0.018799	0.0263503	0.475584	0.0219778	0.053074	0.678803
family	817	family.BacteroidalesS24.7group.id.11173	rs10872669	6	151515172		A	G	-0.123071	0.0275665	9.4901e-06	19.9263	0.0133569	0.0219302	0.542484	-0.0198698	0.0260147	0.444993	0.0259045	0.0526464	0.622687
family	818	family.BacteroidalesS24.7group.id.11173	rs12748533	1	242767252		G	T	-0.0821108	0.0172701	2.59019e-06	22.5998	0.0192789	0.0140018	0.168547	-0.00986244	0.0165929	0.552259	-0.0076298	0.0336275	0.820508
family	819	family.BacteroidalesS24.7group.id.11173	rs6831034	4	149300138	ENSG00000151623	T	A	-0.0956546	0.0205228	6.10396e-06	21.7182	0.0184706	0.0223537	0.408641	-0.00872804	0.0262278	0.739302	0.0194485	0.0537729	0.717593
family	820	family.BacteroidalesS24.7group.id.11173	rs61508842	3	158653545		T	C	0.122574	0.0272389	7.82782e-06	20.2445	0.0239231	0.022356	0.284575	0.0397513	0.026607	0.135172	0.124689	0.0534369	0.0196282
family	821	family.BacteroidalesS24.7group.id.11173	rs78609301	6	63236747		A	G	-0.0867065	0.0195709	7.09297e-06	19.6234	0.0227741	0.0137757	0.0982902	-0.00222525	0.0163298	0.891608	-0.0110665	0.0330351	0.737632
family	822	family.BacteroidalesS24.7group.id.11173	rs11135366	5	164763068		C	G	0.0842142	0.0183739	8.77822e-06	21.0019	-0.0252967	0.0148465	0.0884036	0.00621061	0.0175443	0.723341	0.0526856	0.0356256	0.139176
family	823	family.Acidaminococcaceae.id.2166	rs2933324	9	107117653		A	G	-0.0662557	0.0140257	2.23676e-06	22.3116	-0.0354271	0.0150701	0.0187323	-0.00593082	0.017875	0.740045	-0.0491377	0.0362013	0.174671
family	824	family.Acidaminococcaceae.id.2166	rs6923842	6	5723181	ENSG00000145982	T	C	-0.0796106	0.0169192	2.21303e-06	22.1364	-0.00588626	0.0200875	0.769499	0.0201822	0.0235181	0.390806	-0.0223076	0.0478937	0.641378
family	825	family.Acidaminococcaceae.id.2166	rs6589457	11	114701288		A	G	0.165911	0.0349516	2.31508e-06	22.5267	0.0515737	0.0290507	0.075849	0.060669	0.0345953	0.0794859	0.00158556	0.0696651	0.981842
family	826	family.Acidaminococcaceae.id.2166	rs6427992	1	203102563	ENSG00000163485	G	C	-0.0595857	0.01296	4.24324e-06	21.135	0.0369511	0.01302	0.00453931	0.0373246	0.0154869	0.0159492	0.055952	0.0313158	0.0739844
family	827	family.Acidaminococcaceae.id.2166	rs262812	6	158647999		T	C	-0.065675	0.0142257	3.24906e-06	21.31	-0.00891428	0.013805	0.518455	-0.0210439	0.0163152	0.197109	-0.00589832	0.0330255	0.858253
family	828	family.Acidaminococcaceae.id.2166	rs74540770	3	186553389		G	A	-0.108969	0.0243533	7.08804e-06	20.0175	-0.0122222	0.0233878	0.601261	-0.00815377	0.0277614	0.76898	0.0388071	0.0558816	0.487399
family	829	family.Acidaminococcaceae.id.2166	rs45497800	20	61991833	ENSG00000101204	T	C	-0.117863	0.0257351	5.86428e-06	20.9713	0.0173893	0.0180635	0.335711	0.0269436	0.0214644	0.20938	-0.0799387	0.0432272	0.0644199
family	830	family.Acidaminococcaceae.id.2166	rs78702810	3	18462531	ENSG00000182568	T	C	-0.143755	0.0323244	9.16468e-06	19.7733	0.0255041	0.020596	0.215604	0.0564469	0.0244515	0.0209701	0.111343	0.0494517	0.0243501
family	831	family.Actinomycetaceae.id.421	rs35011108	6	133007480	ENSG00000112299	A	G	0.241826	0.0503796	1.8267e-06	23.0281	0.0332159	0.0251464	0.186534	0.00895066	0.0299121	0.764763	-0.0521709	0.0600248	0.384762
family	832	family.Actinomycetaceae.id.421	rs2889192	9	76394568		G	T	0.0887537	0.0195009	3.64417e-06	20.7087	0.00913705	0.0178126	0.607984	0.000394924	0.0210648	0.985042	0.0207677	0.0427605	0.627198
family	833	family.Actinomycetaceae.id.421	rs34583783	6	67207371		G	T	0.123756	0.026427	5.47971e-06	21.9242	0.00934727	0.0265047	0.724341	-0.0603456	0.0313429	0.0541876	-0.00353315	0.063356	0.955528
family	834	family.Actinomycetaceae.id.421	rs4073240	6	169224781		G	A	0.0747546	0.0164684	6.05333e-06	20.5998	-0.000516495	0.0129986	0.968305	0.0128924	0.0153738	0.401697	0.00678316	0.0311507	0.827622
family	835	family.Alcaligenaceae.id.2875	rs62191117	2	239900775		A	G	0.0684302	0.0133636	2.75943e-07	26.2178	-0.00285225	0.0156034	0.854957	0.00260432	0.0185192	0.888164	0.00846771	0.0375039	0.821371
family	836	family.Alcaligenaceae.id.2875	rs9537886	13	58545246		A	C	-0.0570888	0.0110683	2.35108e-07	26.6007	0.0017375	0.0127231	0.891376	0.0213785	0.0150688	0.155979	-0.00151433	0.0304882	0.960386
family	837	family.Alcaligenaceae.id.2875	rs4033856	4	45642485		C	T	0.081834	0.0168931	1.02902e-06	23.4635	-0.015906	0.0224115	0.477876	0.0196837	0.0265754	0.458893	-0.01423	0.0537868	0.791345
family	838	family.Alcaligenaceae.id.2875	rs67737557	20	29836081		C	G	0.0738409	0.0151678	1.03742e-06	23.6971	-0.00364039	0.0157988	0.817764	0.0159015	0.0187349	0.396013	0.0407046	0.0379024	0.282854
family	839	family.Alcaligenaceae.id.2875	rs17000015	4	75867283	ENSG00000169116	A	T	-0.0609257	0.0125363	1.12719e-06	23.6161	0.0219093	0.0141301	0.121013	-0.00865691	0.0167483	0.605238	-0.00204946	0.033873	0.951754
family	840	family.Alcaligenaceae.id.2875	rs2367850	3	193456274		G	C	0.0629104	0.0131712	1.84631e-06	22.8108	0.0127271	0.0154607	0.410399	-0.0275745	0.0183191	0.132266	0.0160235	0.0370344	0.665256
family	841	family.Alcaligenaceae.id.2875	rs7638039	3	70588939		T	C	0.0603335	0.0127779	2.70479e-06	22.2919	0.00321728	0.0146558	0.826243	-0.00268798	0.0173938	0.877187	-0.0396072	0.0350995	0.259139
family	842	family.Alcaligenaceae.id.2875	rs62395635	5	173497796	ENSG00000170091	T	C	0.110583	0.0238514	3.34696e-06	21.4926	-0.0252521	0.0264109	0.33901	0.0251912	0.0313678	0.421922	0.0196688	0.0627691	0.754013
family	843	family.Alcaligenaceae.id.2875	rs112159068	6	138305038		A	T	0.131484	0.0281089	3.56484e-06	21.8768	0.00432944	0.0378676	0.908975	0.0375933	0.0448458	0.401873	0.208937	0.0908338	0.0214358
family	844	family.Alcaligenaceae.id.2875	rs6969323	7	104214487	ENSG00000187416	A	C	-0.0593564	0.0129137	3.88581e-06	21.1244	0.0110908	0.015287	0.468142	-0.00187437	0.0180173	0.917144	0.050976	0.0366245	0.163967
family	845	family.Alcaligenaceae.id.2875	rs7302582	12	1396151	ENSG00000082805	G	C	-0.106817	0.023298	3.33554e-06	21.0175	0.0231062	0.0279142	0.407808	0.0135263	0.0330827	0.68264	0.0193984	0.0670987	0.772503
family	846	family.Alcaligenaceae.id.2875	rs1153990	5	104233461		A	G	-0.058727	0.0128306	5.96787e-06	20.9475	0.00708263	0.0135787	0.601948	-0.00157334	0.0161116	0.922208	-0.005456	0.0325865	0.867031
family	847	family.Alcaligenaceae.id.2875	rs112135816	9	82485327		T	G	-0.0775052	0.0171554	5.27662e-06	20.4083	0.0381993	0.0265679	0.150491	-0.0469508	0.0313167	0.133815	-0.0283376	0.0643461	0.659652
family	848	family.Alcaligenaceae.id.2875	rs147968	16	85945839	ENSG00000140968	C	T	0.0489475	0.0110321	9.12701e-06	19.6831	0.0332963	0.0126355	0.00841046	0.0168668	0.0149758	0.260052	0.0469837	0.030334	0.121411
family	849	family.Alcaligenaceae.id.2875	rs74776516	11	20763367	ENSG00000165973	T	G	-0.0944052	0.0213287	6.85049e-06	19.5887	0.0129549	0.025205	0.607265	-0.0385055	0.0297822	0.196043	0.0982537	0.0610813	0.10771
family	850	family.Alcaligenaceae.id.2875	rs28480294	15	71522509	ENSG00000187720	T	C	-0.0516967	0.0115503	6.606e-06	20.0301	0.0179089	0.0131759	0.174078	-0.0040292	0.0156568	0.796912	0.0266804	0.0316656	0.39947
family	851	family.Bacteroidaceae.id.917	rs9507307	13	24910476		C	T	0.0604456	0.0129128	2.1271e-06	21.91	-0.00655999	0.0146907	0.655206	-0.0145233	0.0174346	0.404836	-0.0459001	0.0352228	0.192527
family	852	family.Bacteroidaceae.id.917	rs6795673	3	10593224		C	T	0.0538565	0.0105251	3.37909e-07	26.1803	-0.00012145	0.0126201	0.992322	-0.00364644	0.014969	0.807542	0.0204445	0.0302763	0.499507
family	853	family.Bacteroidaceae.id.917	rs28757219	6	29143451	ENSG00000204700	T	A	0.0818398	0.0170319	1.2942e-06	23.0859	0.0198545	0.0192919	0.303402	-0.0885734	0.0232757	0.000141576	0.000797565	0.0463625	0.986275
family	854	family.Bacteroidaceae.id.917	rs11585893	1	10644351	ENSG00000142655	A	G	-0.0740746	0.0147633	1.79511e-06	25.1722	-0.0331009	0.0147534	0.0248576	-0.00599408	0.0174738	0.731574	-0.0228065	0.0352991	0.518219
family	855	family.Bacteroidaceae.id.917	rs495004	9	112855426	ENSG00000157654	C	G	-0.0607475	0.0129865	3.42092e-06	21.8787	0.0127574	0.0150704	0.397261	-0.0158114	0.0178392	0.375438	-0.0407082	0.0361965	0.26074
family	856	family.Bacteroidaceae.id.917	rs17619981	19	24342250		T	G	0.0880978	0.0187002	2.68683e-06	22.1913	0.00785872	0.0184883	0.670791	0.041907	0.021827	0.0548631	-0.000855957	0.0442911	0.984581
family	857	family.Bacteroidaceae.id.917	rs2023437	14	22045949	ENSG00000169208	T	C	-0.0782325	0.0167634	5.01824e-06	21.7771	0.0239134	0.0191872	0.212647	-0.00963557	0.0227758	0.67225	0.0487327	0.0460069	0.289487
family	858	family.Bacteroidaceae.id.917	rs2366421	3	62019400	ENSG00000144724	T	A	-0.0528153	0.0117124	7.64945e-06	20.3319	-0.0217549	0.0164899	0.187074	-0.0232883	0.0194524	0.231232	-0.0217742	0.039708	0.583448
family	859	family.Bacteroidaceae.id.917	rs66710942	3	77215327	ENSG00000185008	C	T	0.0488038	0.0107412	5.86259e-06	20.642	0.00946018	0.0126525	0.454644	0.0179229	0.0149861	0.23171	-0.00525215	0.0303478	0.8626
family	860	family.Bacteroidaceae.id.917	rs13207588	6	41519430	ENSG00000137166	A	G	-0.059205	0.0131195	7.48504e-06	20.3627	-0.00321619	0.0160722	0.841395	-0.0204746	0.0190039	0.281307	-0.0838268	0.038633	0.03002
family	861	family.Bacteroidaceae.id.917	rs1340391	1	102960989		T	C	-0.0592004	0.0132244	6.7301e-06	20.0377	-0.0301376	0.0185614	0.104446	0.0313543	0.0218332	0.150978	-0.0538519	0.0445441	0.226679
family	862	family.Lachnospiraceae.id.1987	rs12760724	1	214031969		A	C	-0.0484566	0.0107934	7.26734e-06	20.1531	0.0384237	0.01339	0.00411017	0.00585423	0.0159288	0.713227	-0.0190366	0.0323103	0.55574
family	863	family.Lachnospiraceae.id.1987	rs3127230	10	103392503	ENSG00000107829	C	T	-0.0503537	0.0112201	6.20325e-06	20.1384	0.0138147	0.0137972	0.316696	-0.00107846	0.0163086	0.947276	-0.013513	0.0330403	0.682551
family	864	family.Lachnospiraceae.id.1987	rs9929145	16	76559184	ENSG00000152910	G	A	-0.125721	0.0245233	2.83594e-07	26.2786	0.0181034	0.0293853	0.537849	0.021952	0.0346779	0.526717	-0.21842	0.0747525	0.00347896
family	865	family.Lachnospiraceae.id.1987	rs11755180	6	161957425	ENSG00000185345	C	G	-0.049227	0.0104894	2.68982e-06	22.0221	-0.00877492	0.012684	0.489056	0.0180573	0.0150311	0.229625	-0.0254921	0.0304391	0.402323
family	866	family.Lachnospiraceae.id.1987	rs35524804	9	100113683	ENSG00000197816	T	C	-0.0607481	0.0125216	2.44999e-06	23.5342	-0.00801043	0.0153453	0.601661	0.0363609	0.0182607	0.0464579	-0.0198729	0.0369182	0.590372
family	867	family.Lachnospiraceae.id.1987	rs11979110	7	130436459		T	C	-0.0500924	0.0105069	1.81843e-06	22.7274	-0.0140254	0.012656	0.267773	-0.000464267	0.0149731	0.975264	0.0363173	0.0303333	0.2312
family	868	family.Lachnospiraceae.id.1987	rs79086868	9	133791605	ENSG00000130720	T	C	0.0776723	0.0164472	3.01422e-06	22.2996	-0.0370412	0.0210231	0.0780818	0.0447554	0.0247684	0.0707685	-0.0277088	0.0505371	0.583495
family	869	family.Lachnospiraceae.id.1987	rs112040820	17	80469064		A	G	0.0549584	0.0117086	2.41836e-06	22.0298	-0.036798	0.0144416	0.0108325	-0.0111469	0.01713	0.515223	0.0281569	0.0346492	0.416433
family	870	family.Lachnospiraceae.id.1987	rs2159863	4	10245354		A	G	-0.0585831	0.0128742	3.69557e-06	20.7041	-0.0191247	0.0164717	0.245617	0.0140428	0.0195135	0.471745	0.0125817	0.0393834	0.749373
family	871	family.Lachnospiraceae.id.1987	rs11139361	9	72179847	ENSG00000107282	T	C	0.0494463	0.0110503	4.26262e-06	20.0202	0.0132323	0.0135339	0.328213	0.0123117	0.016019	0.44215	0.0377149	0.0323739	0.244028
family	872	family.Lachnospiraceae.id.1987	rs7359994	19	29408858		T	C	-0.0503142	0.0112482	5.35899e-06	20.0065	-0.0247999	0.0128533	0.0536735	0.0107888	0.0152219	0.478468	-0.0322404	0.0308746	0.296375
family	873	family.Lachnospiraceae.id.1987	rs1205443	20	36876868	ENSG00000149633	A	G	0.0501415	0.0112157	7.28844e-06	19.9844	-0.016151	0.0132796	0.2239	-0.0254653	0.0157459	0.105822	0.0266676	0.0318362	0.402228
family	874	family.Lachnospiraceae.id.1987	rs959845	4	186906801		C	T	-0.0493666	0.0107801	5.1695e-06	20.9686	-0.00930157	0.0129653	0.473116	0.0126294	0.0153456	0.410507	-1.7644e-05	0.0310542	0.999547
family	875	family.Lachnospiraceae.id.1987	rs10402491	19	13425799	ENSG00000141837	C	T	0.0661701	0.014851	7.58351e-06	19.8503	0.0169018	0.0169286	0.318078	0.00735402	0.0199892	0.712948	0.00841427	0.040667	0.836083
family	876	family.Lachnospiraceae.id.1987	rs13005175	2	232469722		A	G	0.0993483	0.0218395	8.37071e-06	20.6911	0.0379465	0.0307611	0.217357	0.0382613	0.0364181	0.293438	0.0522313	0.0738244	0.479252
family	877	family.Lachnospiraceae.id.1987	rs2910921	5	32348593		T	C	0.160302	0.035832	8.41974e-06	20.008	0.0104407	0.0378726	0.782793	0.031717	0.0448939	0.479885	-0.0875706	0.0913143	0.337558
family	878	family.Lachnospiraceae.id.1987	rs11841382	13	38004672		G	T	-0.0718128	0.017462	9.57773e-06	16.911	0.0116728	0.0227942	0.608585	-0.0412731	0.0271064	0.12785	0.0115073	0.0547512	0.833532
family	879	family.FamilyXIII.id.1957	rs6501525	17	70218627		A	G	0.0561559	0.0115587	1.23726e-06	23.6003	0.0242816	0.0133764	0.0694848	-0.019143	0.0158573	0.227354	0.00844393	0.0321403	0.792766
family	880	family.FamilyXIII.id.1957	rs118170811	10	102366896		A	G	0.151619	0.0317112	1.80357e-06	22.8556	-0.00307857	0.0365077	0.932797	-0.0281621	0.0430551	0.513052	-0.0678842	0.0880086	0.440508
family	881	family.FamilyXIII.id.1957	rs12643275	4	162211872		A	T	-0.0550907	0.0116474	2.41523e-06	22.369	-0.00044942	0.0141062	0.974584	0.0385228	0.0167236	0.0212505	-0.00521315	0.0338854	0.877731
family	882	family.FamilyXIII.id.1957	rs1999289	21	19685992	ENSG00000154646	A	T	-0.0637366	0.013927	2.53805e-06	20.9417	-0.000539784	0.0149796	0.971255	0.00179359	0.0177773	0.919636	0.0551708	0.0359519	0.124888
family	883	family.FamilyXIII.id.1957	rs482905	1	166557202		G	T	0.0596528	0.012717	3.72345e-06	22.0008	0.0172412	0.014587	0.237223	-0.0296337	0.0172797	0.0863555	0.0447398	0.034914	0.200044
family	884	family.FamilyXIII.id.1957	rs6797051	3	88995218		C	T	-0.0805984	0.0171364	4.89281e-06	22.1188	-0.0140365	0.0215393	0.514613	-0.0271265	0.0254193	0.285897	0.0717455	0.0515356	0.163876
family	885	family.FamilyXIII.id.1957	rs66753613	1	39212021		G	A	0.0651136	0.0144251	8.08288e-06	20.3728	0.0286259	0.0163006	0.079066	0.00413163	0.0194273	0.831583	-0.0527016	0.0390883	0.177571
family	886	family.FamilyXIII.id.1957	rs7514702	1	186914023	ENSG00000116711	T	C	-0.0663236	0.0141626	3.91642e-06	21.9281	-0.0093589	0.0176979	0.596935	0.00132458	0.0210175	0.949748	-0.0343833	0.04243	0.417737
family	887	family.FamilyXIII.id.1957	rs7076829	10	7906746	ENSG00000165632	T	A	-0.0516394	0.0112313	4.76089e-06	21.1373	-0.00739038	0.0131538	0.574224	0.0102237	0.0155825	0.511758	-0.0162419	0.0315588	0.606795
family	888	family.FamilyXIII.id.1957	rs10404377	19	16174657		C	A	-0.0503183	0.011165	6.99027e-06	20.3086	-0.0134437	0.0129388	0.298795	0.0206303	0.0153278	0.178322	0.0403333	0.0310008	0.193245
family	889	family.Lactobacillaceae.id.1836	rs16861661	1	18501459	ENSG00000117154	G	A	-0.193287	0.0379293	2.70131e-07	25.9595	-0.0294801	0.0255099	0.247832	-0.0308403	0.0303926	0.310235	-0.0613021	0.0609029	0.314149
family	890	family.Lactobacillaceae.id.1836	rs921925	19	6928017	ENSG00000174837	A	C	0.0999419	0.0201687	5.77195e-07	24.5479	0.0108529	0.0154801	0.483249	-0.00731558	0.0182518	0.688557	-0.0100346	0.0370841	0.786705
family	891	family.Lactobacillaceae.id.1836	rs768253	8	69010103	ENSG00000046889	T	G	-0.0792344	0.0170604	3.60763e-06	21.5638	0.000135921	0.0127092	0.991467	-0.0265497	0.0150595	0.0779022	-0.0578437	0.0304596	0.0575599
family	892	family.Lactobacillaceae.id.1836	rs6092149	20	54192992		A	T	-0.0825646	0.0170282	1.38158e-06	23.5031	0.0187361	0.0127984	0.14321	0.0169867	0.0151323	0.261631	-0.0230476	0.0306913	0.452683
family	893	family.Lactobacillaceae.id.1836	rs328312	16	73890910		T	A	0.082529	0.0168225	8.69117e-07	24.0608	0.00522354	0.0126713	0.680169	0.00299173	0.015008	0.841995	-0.0522867	0.0303728	0.0851609
family	894	family.Lactobacillaceae.id.1836	rs77478751	3	173151665	ENSG00000169760	A	G	-0.219178	0.0473566	5.95946e-06	21.409	0.019641	0.0196675	0.317963	-0.0107621	0.0233212	0.64446	0.0097153	0.0470911	0.83655
family	895	family.Lactobacillaceae.id.1836	rs74599091	1	179720669	ENSG00000143340	A	G	0.191613	0.0425039	7.69522e-06	20.315	0.11393	0.0468022	0.0149207	0.0161678	0.0552341	0.76974	0.280973	0.112221	0.0122891
family	896	family.Lactobacillaceae.id.1836	rs9345899	6	67559323		A	G	-0.124042	0.0278946	9.4459e-06	19.768	0.00681609	0.0207086	0.742048	-0.0247764	0.0243523	0.308957	0.0715967	0.0495494	0.14847
family	897	family.Lactobacillaceae.id.1836	rs1590596	13	23836941	ENSG00000102683	C	G	-0.10381	0.0220135	3.89936e-06	22.2317	-0.0223993	0.0173523	0.196753	-0.0154353	0.0206086	0.453874	-0.00123535	0.0414963	0.976251
family	898	family.Lactobacillaceae.id.1836	rs1530559	2	135755629	ENSG00000176601	G	A	0.0772453	0.0176921	9.65254e-06	19.057	0.0113864	0.0127055	0.370156	-0.0230764	0.0150843	0.12606	-0.043512	0.0305201	0.15396
family	899	family.Lactobacillaceae.id.1836	rs62314653	4	109896462	ENSG00000188517	C	A	0.177082	0.0392269	6.5919e-06	20.3721	-0.00933159	0.0268831	0.728502	-0.0211438	0.0317947	0.506045	0.0336848	0.064216	0.599893
family	900	family.Christensenellaceae.id.1866	rs62573205	9	137786999		G	A	-0.0654804	0.0133503	1.48853e-06	24.0541	0.0332824	0.0158513	0.0357594	0.00687282	0.0187271	0.71362	0.0241885	0.0380513	0.524984
family	901	family.Christensenellaceae.id.1866	rs870002	8	62220151	ENSG00000177182	C	T	0.0488951	0.0109817	6.54323e-06	19.8217	-0.0321093	0.0127984	0.0121121	-0.0415832	0.0151431	0.00603254	-0.0490415	0.0306695	0.109813
family	902	family.Christensenellaceae.id.1866	rs12657403	5	3174785		A	G	0.078108	0.0171887	5.59276e-06	20.6468	-0.00701875	0.0288559	0.807824	-0.0660551	0.0335111	0.048708	-0.0649791	0.0690403	0.346615
family	903	family.Christensenellaceae.id.1866	rs117186816	11	123936128		G	A	-0.206476	0.0436362	6.51964e-06	22.379	-0.0489557	0.0218389	0.0249827	-0.0674127	0.0262581	0.010249	0.0352246	0.0522415	0.500143
family	904	family.Christensenellaceae.id.1866	rs9608766	22	29828040		T	C	-0.0682134	0.01496	3.33084e-06	20.7886	0.0085393	0.0143948	0.553032	0.0136484	0.0171097	0.425046	-0.0530442	0.0345882	0.12513
family	905	family.Christensenellaceae.id.1866	rs4076564	6	169640257	ENSG00000186340	G	A	-0.188623	0.039209	8.06105e-06	23.1305	-0.0155376	0.0278378	0.576741	0.0232716	0.0331552	0.482742	-0.0163171	0.0669674	0.807496
family	906	family.Christensenellaceae.id.1866	rs72706624	9	15518852		G	T	0.0882626	0.0197575	6.3775e-06	19.9541	0.0209677	0.0203562	0.302993	-0.0054249	0.0241106	0.821979	0.00390737	0.0488629	0.936264
family	907	family.Christensenellaceae.id.1866	rs77867022	7	120333701	ENSG00000184408	G	T	-0.160443	0.0379589	8.81983e-06	17.8567	0.0480341	0.0244143	0.0491304	-0.0107822	0.0288053	0.708172	0.0220447	0.0585696	0.706632
family	908	family.Christensenellaceae.id.1866	rs7211194	17	13541941		C	T	0.0492094	0.0110916	9.93998e-06	19.6812	0.0212347	0.0126235	0.092538	0.00716248	0.0149659	0.632233	0.00774257	0.0302784	0.798173
family	909	family.Christensenellaceae.id.1866	rs892686	9	83043376		A	G	0.0506107	0.0109651	4.12367e-06	21.3015	-0.0102267	0.0126595	0.41919	-0.00182434	0.0149933	0.903155	-0.00743571	0.0303673	0.806565
family	910	family.Christensenellaceae.id.1866	rs12380890	9	38002256	ENSG00000107338	A	G	-0.0503972	0.0111047	5.78132e-06	20.5942	0.0153128	0.0126765	0.22706	0.00969429	0.0150228	0.518731	-0.0361226	0.030416	0.234983
family	911	family.Clostridiaceae1.id.1869	rs550843	6	165722832	ENSG00000112539	T	C	-0.0734787	0.0168383	7.09119e-06	19.0399	0.0121996	0.0140826	0.386331	0.0192911	0.0167143	0.248433	0.036121	0.0337524	0.284541
family	912	family.Clostridiaceae1.id.1869	rs12186080	3	132596627		G	A	0.0748236	0.016246	5.33957e-06	21.2092	0.029957	0.0169578	0.0773001	-0.0169156	0.0200929	0.39986	0.0231721	0.0406797	0.568934
family	913	family.Clostridiaceae1.id.1869	rs2795528	10	43270264		G	A	-0.180969	0.0390911	3.80626e-06	21.4248	-0.00713854	0.0274317	0.794687	-0.00134341	0.0325871	0.967117	-0.065903	0.0655921	0.315022
family	914	family.Clostridiaceae1.id.1869	rs2817172	1	3041519	ENSG00000142611	C	T	0.0563367	0.012392	5.27026e-06	20.665	0.00903359	0.0128818	0.483134	-0.0122389	0.0152727	0.422925	0.024243	0.0309038	0.432768
family	915	family.Clostridiaceae1.id.1869	rs12341505	9	136710881	ENSG00000160293	G	A	0.0814503	0.0179338	4.54486e-06	20.6243	0.0250047	0.0217968	0.25131	0.0299715	0.0257269	0.244025	0.0713302	0.0521954	0.171751
family	916	family.Clostridiaceae1.id.1869	rs4723021	7	30934659		T	C	-0.106376	0.0241944	7.42147e-06	19.3284	-0.022466	0.0253801	0.376058	0.0257727	0.0300634	0.391291	0.0235439	0.0609347	0.699217
family	917	family.Clostridiaceae1.id.1869	rs881532	22	47806774		A	G	-0.0533035	0.0119011	7.89662e-06	20.0576	-0.0200897	0.0126301	0.111695	-0.0332862	0.0149414	0.0258946	0.0146174	0.0302695	0.62916
family	918	family.Clostridiaceae1.id.1869	rs10875374	1	101804809		C	T	-0.0536759	0.0119436	8.09821e-06	20.1943	0.00534891	0.0126214	0.671715	0.022907	0.0149646	0.125832	0.0339024	0.0303014	0.263208
family	919	family.Clostridiaceae1.id.1869	rs62397761	6	48093014		A	G	0.0615805	0.0136198	9.07706e-06	20.4401	0.00113643	0.0135153	0.932989	-0.0171083	0.0159795	0.284331	-0.0313187	0.0324016	0.333754
family	920	family.Clostridiaceae1.id.1869	rs12490337	3	111482845		C	G	-0.0616944	0.013693	6.90518e-06	20.297	-0.0105684	0.015789	0.50327	-0.0372985	0.0186789	0.0458437	-0.0511436	0.0380077	0.178428
family	921	family.Clostridiaceae1.id.1869	rs56188186	16	87710690	ENSG00000154118	A	G	0.0967774	0.0217471	8.24444e-06	19.8006	-0.0248311	0.0299952	0.407763	-0.0297826	0.0350938	0.396073	-0.00313015	0.0718589	0.965255
family	922	family.ClostridialesvadinBB60group.id.11286	rs34088226	5	4308946		A	G	-0.117807	0.026924	7.66216e-06	19.1414	-0.0448648	0.0272268	0.0993917	0.0507117	0.0321123	0.11429	0.0488784	0.0650656	0.452521
family	923	family.ClostridialesvadinBB60group.id.11286	rs13409132	2	205616346	ENSG00000116117	A	G	-0.165419	0.0352154	4.37231e-06	22.0575	-0.0314963	0.0346402	0.363224	0.0662016	0.0399137	0.0971919	-0.0287719	0.0830239	0.72893
family	924	family.ClostridialesvadinBB60group.id.11286	rs989682	3	15564453		A	G	0.070194	0.0155364	6.8471e-06	20.4086	-0.0167307	0.0149324	0.262531	0.000147818	0.0177297	0.993348	-0.0326646	0.0358206	0.361825
family	925	family.ClostridialesvadinBB60group.id.11286	rs6588624	1	56849539		G	A	-0.0662317	0.0138147	1.79287e-06	22.981	-0.00228401	0.0126571	0.856797	0.00616757	0.0149849	0.680642	-0.00504735	0.0303748	0.868024
family	926	family.ClostridialesvadinBB60group.id.11286	rs55682560	15	87392290	ENSG00000273540	C	T	-0.131519	0.0261319	4.97034e-07	25.3247	-8.99857e-05	0.0234349	0.996936	0.0106636	0.0277545	0.700822	-0.0512911	0.0562949	0.362235
family	927	family.ClostridialesvadinBB60group.id.11286	rs9979874	21	38612024	ENSG00000157538	G	C	-0.0738925	0.0150911	1.05271e-06	23.9703	-0.000510865	0.013476	0.96976	0.000111976	0.0159613	0.994403	-0.0266058	0.0322689	0.409654
family	928	family.ClostridialesvadinBB60group.id.11286	rs28691777	17	58149405	ENSG00000068097	C	T	0.137134	0.0266996	6.95697e-07	26.375	-0.017524	0.0310946	0.573047	0.0830267	0.0368322	0.0241841	-0.040434	0.0748538	0.589077
family	929	family.ClostridialesvadinBB60group.id.11286	rs7538034	1	71391694		T	G	-0.078598	0.0165982	2.36706e-06	22.419	-0.00858298	0.0171966	0.617703	0.00540625	0.0203127	0.790124	0.0145007	0.0412882	0.725434
family	930	family.ClostridialesvadinBB60group.id.11286	rs66714985	8	3305122	ENSG00000183117	A	C	0.116908	0.0252447	4.85334e-06	21.442	-0.0364185	0.0209655	0.0823759	0.00566068	0.0247504	0.819094	0.0202791	0.0500852	0.685558
family	931	family.ClostridialesvadinBB60group.id.11286	rs118104867	8	123977538	ENSG00000178764	C	T	0.214464	0.0455098	3.43598e-06	22.1966	-0.0111685	0.0246798	0.650883	-0.0174187	0.0295238	0.555197	-0.0631142	0.0590181	0.284888
family	932	family.ClostridialesvadinBB60group.id.11286	rs2191834	2	229942951	ENSG00000153823	G	T	0.0746375	0.0159136	2.50195e-06	21.9935	0.0242953	0.0148435	0.101679	0.028473	0.017527	0.104264	-0.0313658	0.0355424	0.377511
family	933	family.ClostridialesvadinBB60group.id.11286	rs7725895	5	142244898	ENSG00000145819	A	G	-0.116224	0.0240367	3.94356e-06	23.3753	0.00208604	0.019296	0.913911	0.0272677	0.0229897	0.23559	0.0197713	0.0462974	0.669343
family	934	family.ClostridialesvadinBB60group.id.11286	rs7226487	18	74373125		A	G	-0.0643682	0.0138701	3.58282e-06	21.5327	0.00830121	0.0126506	0.511702	0.0228092	0.0149736	0.127686	0.0137617	0.0303244	0.649962
family	935	family.ClostridialesvadinBB60group.id.11286	rs10517600	4	155632958		T	G	0.0626993	0.0139364	6.82768e-06	20.2367	0.0216178	0.0130235	0.0969304	0.000895671	0.0154157	0.953668	0.00319376	0.0311604	0.918365
family	936	family.ClostridialesvadinBB60group.id.11286	rs17121075	14	85856796		G	A	0.0769254	0.0172234	7.91417e-06	19.9444	-0.00791622	0.0153929	0.607059	0.0285569	0.0182447	0.117533	0.00127063	0.0368439	0.972489
family	937	family.ClostridialesvadinBB60group.id.11286	rs10904722	10	6714424		C	T	-0.0672314	0.0147123	5.04837e-06	20.8785	0.00278168	0.0148588	0.851498	0.0111351	0.0175746	0.526347	0.00774763	0.0356291	0.827856
family	938	family.ClostridialesvadinBB60group.id.11286	rs6755871	2	202450739	ENSG00000155754	C	G	-0.0613825	0.0138976	9.33059e-06	19.5042	-0.00323412	0.012644	0.798119	-0.00319199	0.0149764	0.831223	0.00756898	0.0303116	0.802815
family	939	family.Coriobacteriaceae.id.811	rs719099	10	65799217		A	G	0.0778402	0.0155815	5.43317e-07	24.954	-0.0060856	0.0212972	0.775072	0.0554344	0.0250969	0.0271875	0.00856735	0.0507853	0.866035
family	940	family.Coriobacteriaceae.id.811	rs34739816	17	37376685	ENSG00000141750	G	T	0.0965017	0.0207666	3.88358e-06	21.5917	-0.0256318	0.0271406	0.344961	-0.0491239	0.0319262	0.123885	0.0464744	0.0648808	0.473803
family	941	family.Coriobacteriaceae.id.811	rs240104	1	176571431	ENSG00000116183	T	C	-0.0603429	0.0126849	1.51603e-06	22.6271	0.00644472	0.0140532	0.646526	0.0057517	0.0166576	0.729876	0.00640448	0.033691	0.849235
family	942	family.Coriobacteriaceae.id.811	rs11250875	10	1922731		T	C	0.06075	0.0130939	4.82844e-06	21.5232	4.13301e-05	0.0154061	0.99786	-0.022352	0.018169	0.218611	-0.0108966	0.0369759	0.768228
family	943	family.Coriobacteriaceae.id.811	rs76779974	5	125460084		C	G	0.0774888	0.0171877	5.63091e-06	20.3231	0.00855029	0.0218015	0.694919	0.0147221	0.0257109	0.566916	-0.041118	0.052651	0.434831
family	944	family.Coriobacteriaceae.id.811	rs80046645	5	459415	ENSG00000180104	C	G	0.25584	0.0561995	4.65689e-06	20.7109	0.00582136	0.0329644	0.859826	0.0193247	0.0383843	0.614646	-0.079125	0.0794623	0.319369
family	945	family.Coriobacteriaceae.id.811	rs1816223	12	11494021		A	G	-0.0586265	0.0129006	4.84114e-06	20.65	-0.0197253	0.0157648	0.210854	-0.00901566	0.0187172	0.630035	-0.0378715	0.0378569	0.317125
family	946	family.Coriobacteriaceae.id.811	rs67561917	20	62072077	ENSG00000075043	A	G	-0.0714367	0.0154113	5.39129e-06	21.4838	0.0272685	0.0163714	0.09579	-0.00563572	0.0194232	0.771699	0.0682987	0.0393112	0.082319
family	947	family.Coriobacteriaceae.id.811	rs3025411	9	136512906	ENSG00000123454	A	G	0.0926543	0.0209468	8.26912e-06	19.5632	-0.0260208	0.020515	0.204664	-0.0368885	0.0244324	0.131089	-0.117713	0.0492013	0.0167348
family	948	family.Coriobacteriaceae.id.811	rs11656361	17	8121332		A	C	0.0773006	0.017553	8.02017e-06	19.3915	-0.00381252	0.016375	0.815897	0.00819402	0.019405	0.672833	0.0179834	0.0391781	0.646222
family	949	family.Coriobacteriaceae.id.811	rs1397793	5	90471451		G	A	-0.0498855	0.0112446	9.77381e-06	19.6792	-0.00943552	0.0138641	0.496141	-0.0112868	0.0164043	0.49143	0.0581072	0.0331921	0.0800092
family	950	family.Coriobacteriaceae.id.811	rs13307134	7	105084680		C	T	0.0565686	0.0126265	7.79931e-06	20.0695	0.0126334	0.0170456	0.458598	-0.00301417	0.0200982	0.880787	-0.0788289	0.0409067	0.0539747
family	951	family.Coriobacteriaceae.id.811	rs11073596	15	86433579		T	G	0.0510212	0.0114339	8.14449e-06	19.9096	0.0168236	0.0130573	0.197593	-0.0126817	0.015483	0.412746	0.0558085	0.0312851	0.0744441
family	952	family.Coriobacteriaceae.id.811	rs2442778	3	11654412	ENSG00000144560	G	A	-0.116408	0.0258545	9.02703e-06	20.2689	0.0157607	0.0284229	0.57923	0.0197925	0.0338791	0.559079	-0.0116185	0.0678396	0.864017
family	953	family.Coriobacteriaceae.id.811	rs62448869	7	24464799		T	A	-0.0486059	0.0108982	7.87276e-06	19.8892	-0.0139679	0.0127971	0.275055	0.0246954	0.0151383	0.102824	0.0293398	0.030693	0.339117
family	954	family.Coriobacteriaceae.id.811	rs12974142	19	52895166		G	A	0.0789796	0.0177205	8.51232e-06	19.8623	0.00760841	0.0248061	0.75906	0.0166416	0.0292011	0.568747	0.0407675	0.0595821	0.493834
family	955	family.Coriobacteriaceae.id.811	rs8010111	14	39660509		G	A	-0.103377	0.0229286	6.89624e-06	20.3253	-0.0479716	0.023189	0.0385727	-0.0125111	0.0271903	0.645422	-0.00468082	0.0558101	0.933159
family	956	family.Defluviitaleaceae.id.1924	rs72731813	4	147414743	ENSG00000120519	C	T	-0.149751	0.0293415	2.75777e-07	26.0414	-0.0206039	0.0295212	0.485217	0.00468596	0.0348772	0.893121	0.0464763	0.0707921	0.511491
family	957	family.Defluviitaleaceae.id.1924	rs4677103	3	72207794		A	G	0.0977203	0.0197033	9.42189e-07	24.5915	-0.0057616	0.0166924	0.729972	0.0582774	0.0195206	0.00283178	-0.0355758	0.0400247	0.374086
family	958	family.Defluviitaleaceae.id.1924	rs28696126	7	79734541		A	T	-0.107106	0.0238173	5.56327e-06	20.2179	-0.0225756	0.0188913	0.232077	0.00434422	0.0224426	0.846512	0.00749955	0.0451778	0.868156
family	959	family.Defluviitaleaceae.id.1924	rs55658617	21	41811003	ENSG00000171587	T	C	0.177314	0.0361845	1.40608e-06	24.0056	-0.0154441	0.0344089	0.653547	-0.0146385	0.0402815	0.716303	0.101556	0.0829992	0.221109
family	960	family.Defluviitaleaceae.id.1924	rs9725395	1	85205632		A	G	-0.138357	0.0295185	3.4137e-06	21.9636	0.00519995	0.019946	0.794323	-0.0091969	0.0236063	0.696835	-0.0465571	0.0477029	0.329074
family	961	family.Defluviitaleaceae.id.1924	rs17051335	4	122202910		C	T	-0.134314	0.0292201	4.58117e-06	21.1235	-0.0145788	0.0207934	0.483226	0.0347899	0.0247313	0.159512	0.102573	0.0497565	0.0392564
family	962	family.Defluviitaleaceae.id.1924	rs112893842	9	8786663	ENSG00000153707	T	C	0.110761	0.0232545	2.75032e-06	22.6807	0.0157577	0.0221772	0.477371	-0.0148179	0.0260614	0.569643	-0.0536788	0.0532797	0.3137
family	963	family.Defluviitaleaceae.id.1924	rs1582238	1	118723685	ENSG00000155761	T	C	0.0801923	0.0167061	1.692e-06	23.036	0.00386197	0.0131846	0.769587	-0.000712156	0.0156324	0.963664	-0.021826	0.031577	0.489441
family	964	family.Defluviitaleaceae.id.1924	rs1908593	18	59026148	ENSG00000101542	T	C	0.070223	0.0156601	7.859e-06	20.1032	0.0159605	0.0127994	0.212408	-0.0171382	0.0151752	0.258749	-0.0103249	0.0307455	0.737009
family	965	family.Defluviitaleaceae.id.1924	rs9608282	22	24804081	ENSG00000100014	T	G	0.139014	0.0299429	4.60831e-06	21.5485	-0.0127394	0.0353112	0.718269	-0.00850417	0.0421103	0.839956	0.0196817	0.0844072	0.815625
family	966	family.Defluviitaleaceae.id.1924	rs4344384	10	66407366		G	T	0.0708803	0.0156121	5.86011e-06	20.6074	-0.0275532	0.0126516	0.0294171	0.0116074	0.0149832	0.43852	-0.00711412	0.030331	0.814558
family	967	family.Defluviitaleaceae.id.1924	rs540220	9	93331308		T	C	-0.123954	0.0289814	9.48137e-06	18.2881	-0.013725	0.0222195	0.536773	-0.0330216	0.026315	0.209531	0.0398447	0.0532902	0.454645
family	968	family.Desulfovibrionaceae.id.3169	rs6058181	20	33694801		C	T	0.0834742	0.0166111	2.69912e-07	25.2494	0.00252942	0.0171745	0.882913	-0.0136931	0.0202432	0.498768	-0.0119579	0.0410962	0.77107
family	969	family.Desulfovibrionaceae.id.3169	rs4506934	17	2856662	ENSG00000132359	C	T	-0.0943381	0.020138	3.16043e-06	21.9424	-0.000899516	0.0196407	0.963471	-0.00581981	0.0232425	0.802282	-0.0718483	0.0471506	0.127558
family	970	family.Desulfovibrionaceae.id.3169	rs2692012	1	203991605		A	G	0.114231	0.0253568	1.5639e-06	20.2913	-0.0151329	0.0276895	0.584707	-0.0168675	0.0328869	0.608026	0.0103258	0.0663425	0.876314
family	971	family.Desulfovibrionaceae.id.3169	rs11599763	10	11855599		T	C	-0.0555931	0.0117493	2.49704e-06	22.385	0.000639954	0.012961	0.96062	0.00224988	0.0153461	0.88344	-0.0560959	0.0311331	0.0715748
family	972	family.Desulfovibrionaceae.id.3169	rs2838334	21	45064961	ENSG00000160207	G	A	0.0571419	0.012423	3.82375e-06	21.1544	-0.00393193	0.0132532	0.766713	-0.0095013	0.015705	0.545189	0.0798994	0.0317795	0.0119311
family	973	family.Desulfovibrionaceae.id.3169	rs16851319	1	203308383		G	C	-0.0732697	0.0150964	2.39649e-06	23.553	-0.0217798	0.0167255	0.192851	0.00778671	0.0198029	0.694164	-0.0176736	0.0401874	0.660097
family	974	family.Desulfovibrionaceae.id.3169	rs17791387	9	81834426		A	G	-0.0729251	0.0154381	2.09678e-06	22.3106	0.0152028	0.0215431	0.48038	0.0266306	0.0255078	0.296476	-0.000586775	0.0516766	0.99094
family	975	family.Desulfovibrionaceae.id.3169	rs9928243	16	71541641		C	A	-0.0541732	0.0117819	4.48478e-06	21.1389	-0.00152555	0.0126383	0.903922	0.00813879	0.014998	0.587365	-0.0149016	0.0303282	0.623184
family	976	family.Desulfovibrionaceae.id.3169	rs7164160	15	96159374		A	T	-0.0574455	0.0129468	7.3435e-06	19.6846	0.000137657	0.0164782	0.993335	-0.0128526	0.0195194	0.510248	-0.00604532	0.0397004	0.878971
family	977	family.Desulfovibrionaceae.id.3169	rs3935584	2	233929283	ENSG00000168918	C	T	-0.0525838	0.0115757	6.78137e-06	20.6324	0.0114994	0.0127	0.365217	0.00471038	0.0150215	0.753843	0.0399009	0.030428	0.189748
family	978	family.Desulfovibrionaceae.id.3169	rs72647048	8	57865378		T	C	-0.0770089	0.017089	9.60885e-06	20.3043	0.0408358	0.0200722	0.0419073	0.0264931	0.023599	0.261593	-0.054522	0.0481612	0.257604
family	979	family.Enterobacteriaceae.id.3469	rs78143293	18	57672335		A	G	-0.0848521	0.0170415	1.19564e-06	24.7882	-0.00175522	0.0194322	0.928029	-0.0225516	0.0229915	0.326659	0.00224214	0.0465062	0.961548
family	980	family.Enterobacteriaceae.id.3469	rs111229068	11	2563450	ENSG00000053918	A	T	0.110561	0.0241719	3.65356e-06	20.9176	0.0102471	0.0234401	0.661994	-0.0217281	0.0278432	0.435172	0.137124	0.0535425	0.0104361
family	981	family.Enterobacteriaceae.id.3469	rs62210023	20	55340092		A	G	0.0606754	0.0130125	3.13163e-06	21.739	-0.0115544	0.0132554	0.383385	-0.0130869	0.0157056	0.404697	-0.0219181	0.0318265	0.491029
family	982	family.Enterobacteriaceae.id.3469	rs504442	18	55145547	ENSG00000119547	T	G	0.084159	0.0189479	5.17092e-06	19.7249	0.00340318	0.0206284	0.868963	-0.0129514	0.0245389	0.597646	-0.08633	0.0493676	0.0803397
family	983	family.Enterobacteriaceae.id.3469	rs80319214	2	4015933		C	G	0.0990404	0.0215877	6.95307e-06	21.0446	0.0160593	0.0241627	0.506285	0.00470847	0.0287738	0.870017	-0.0854057	0.058003	0.140903
family	984	family.Enterobacteriaceae.id.3469	rs11026530	11	22379097	ENSG00000091664	T	C	0.0822408	0.0186379	9.42684e-06	19.4678	0.00717824	0.0176492	0.684216	-0.00626877	0.0209924	0.76523	0.0571134	0.0422919	0.176869
family	985	family.Enterobacteriaceae.id.3469	rs2374342	2	42133542		C	A	0.0582927	0.0126195	4.51618e-06	21.3345	-0.00677873	0.0128742	0.598515	-0.00994865	0.0152209	0.513358	-0.031104	0.0308561	0.313438
family	986	family.Enterobacteriaceae.id.3469	rs79757635	13	110840418	ENSG00000187498	C	A	0.0758597	0.0171286	9.31857e-06	19.6117	-0.0138343	0.0186069	0.457176	0.0145046	0.0220736	0.511114	0.0194412	0.0445886	0.662828
family	987	family.Enterobacteriaceae.id.3469	rs35673018	16	54327745		G	A	0.0899642	0.0202934	7.63109e-06	19.65	0.0271106	0.0222062	0.22214	-0.0410929	0.0262109	0.116932	-0.0657002	0.0530806	0.215811
family	988	family.Enterobacteriaceae.id.3469	rs61973590	14	27718039		C	G	-0.0605392	0.0133696	8.5354e-06	20.5008	-0.0054791	0.0132505	0.67924	0.0106318	0.0157262	0.499005	0.00573688	0.0317585	0.85665
family	989	family.Enterobacteriaceae.id.3469	rs4792380	17	13521040		A	T	0.115598	0.0257683	9.48974e-06	20.1215	-0.0121832	0.0371913	0.743228	-0.0431183	0.0438956	0.325957	0.042006	0.089432	0.638571
family	990	family.Erysipelotrichaceae.id.2149	rs7234058	18	5830507		T	C	-0.0945759	0.0194091	9.12341e-07	23.741	-0.0209793	0.0219509	0.339204	0.0170341	0.026048	0.513144	-0.00747166	0.0526925	0.88724
family	991	family.Erysipelotrichaceae.id.2149	rs62504403	8	38803551	ENSG00000169499	C	T	0.0681159	0.0127883	1.12265e-07	28.3673	-9.89814e-05	0.0159574	0.995051	-0.012769	0.0188635	0.49846	-0.0560285	0.0382141	0.142601
family	992	family.Erysipelotrichaceae.id.2149	rs17530232	13	40385457		A	G	0.10305	0.0224648	2.79123e-06	21.0397	0.0459978	0.0282764	0.103796	0.0159299	0.0332775	0.632154	-0.0178334	0.0678418	0.792653
family	993	family.Erysipelotrichaceae.id.2149	rs2300774	3	195793712	ENSG00000072274	G	A	0.0524152	0.0106784	8.95466e-07	24.0911	-0.00379701	0.0127034	0.765019	-0.0108801	0.0150411	0.46946	0.0534	0.0304374	0.0793579
family	994	family.Erysipelotrichaceae.id.2149	rs35161940	17	70327224		T	C	-0.0806041	0.0167641	1.8451e-06	23.1157	0.0122924	0.0205543	0.54981	-0.03931	0.0243186	0.105995	0.0325113	0.0491339	0.508171
family	995	family.Erysipelotrichaceae.id.2149	rs10781552	10	133897233	ENSG00000188385	C	T	-0.0552212	0.0116074	2.33114e-06	22.6304	-0.0131149	0.0140801	0.351621	0.0271953	0.0166794	0.103002	-0.0466511	0.0337286	0.166625
family	996	family.Erysipelotrichaceae.id.2149	rs8003149	14	56156504		C	T	0.0538798	0.0116888	4.08475e-06	21.2454	0.0185585	0.0134101	0.166383	-0.011063	0.0158896	0.486278	0.0049461	0.0321181	0.877612
family	997	family.Erysipelotrichaceae.id.2149	rs4078432	14	48997206		C	T	-0.0608929	0.0133764	4.23104e-06	20.7209	-0.00388839	0.016768	0.816621	0.00428123	0.019847	0.829212	0.00472832	0.0400325	0.905979
family	998	family.Erysipelotrichaceae.id.2149	rs1074800	5	3002546		A	G	0.0492438	0.010887	6.14583e-06	20.4567	-0.00590025	0.0128045	0.644945	0.000496156	0.0151705	0.97391	0.000118792	0.030698	0.996912
family	999	family.Erysipelotrichaceae.id.2149	rs56970041	14	80357610		T	G	0.0724144	0.0164471	5.40344e-06	19.3832	-0.0125913	0.0265397	0.635191	-0.000470306	0.0311033	0.987936	0.0524307	0.0636325	0.409962
family	1000	family.Erysipelotrichaceae.id.2149	rs7826267	8	2954952	ENSG00000183117	T	G	-0.0839071	0.0199131	9.28449e-06	17.753	0.0161972	0.0257027	0.528578	0.00314475	0.0304893	0.91785	0.157475	0.0585736	0.00717728
family	1001	family.Erysipelotrichaceae.id.2149	rs1884466	1	64139196		C	T	-0.0475363	0.0106939	9.52701e-06	19.7576	0.00333245	0.0126854	0.792782	-0.0197784	0.0150194	0.187886	-0.0104465	0.0304446	0.731499
family	1002	family.Erysipelotrichaceae.id.2149	rs290833	1	97457427		T	G	-0.0497374	0.0111376	8.029e-06	19.9402	0.00346972	0.0126699	0.784197	0.0130702	0.01501	0.383882	0.00220071	0.0303853	0.942262
family	1003	family.FamilyXI.id.1936	rs697771	16	54115200	ENSG00000140718	A	G	-0.117677	0.0251491	3.19372e-06	21.8808	-0.0236493	0.0126955	0.0624899	0.0179932	0.0150352	0.231409	-0.0130171	0.0304219	0.668735
family	1004	family.FamilyXI.id.1936	rs2155352	11	95357209		A	G	-0.150538	0.0302319	6.63432e-07	24.7789	0.0118344	0.0149007	0.42707	-0.0169866	0.0176584	0.336071	0.00800658	0.0357698	0.822885
family	1005	family.FamilyXI.id.1936	rs10759623	9	115821485		C	T	-0.162115	0.032151	5.78312e-07	25.4086	0.00439001	0.0151269	0.771655	0.0199761	0.0179458	0.265651	0.0459618	0.0361841	0.204006
family	1006	family.FamilyXI.id.1936	rs11547158	7	148921732	ENSG00000170265	A	G	-0.177599	0.0372795	2.70219e-06	22.6812	-0.034014	0.0185974	0.0674047	0.0288195	0.0220088	0.19038	-0.0139196	0.0445321	0.754604
family	1007	family.FamilyXI.id.1936	rs488164	1	239995451	ENSG00000133019	T	G	0.117998	0.025516	4.79785e-06	21.3721	0.00329699	0.0132518	0.803519	-0.000166114	0.0156465	0.991529	0.00113862	0.0317623	0.971404
family	1008	family.FamilyXI.id.1936	rs3733511	4	119955787	ENSG00000172403	A	G	0.128253	0.0274718	3.38554e-06	21.7816	0.000698665	0.01385	0.959768	0.0207495	0.0163989	0.205765	0.0280251	0.0332736	0.399642
family	1009	family.FamilyXI.id.1936	rs17379710	11	35334668	ENSG00000110436	T	C	-0.116383	0.0252125	3.97107e-06	21.2949	-0.00396945	0.0127874	0.756242	-0.00128668	0.0151601	0.932363	-0.024044	0.030733	0.434008
family	1010	family.FamilyXI.id.1936	rs6025153	20	55348292		G	C	0.118619	0.0261969	7.07084e-06	20.4893	-0.0202546	0.0129577	0.118023	-0.0137302	0.0153586	0.371337	-0.0356697	0.0311056	0.251494
family	1011	family.FamilyXI.id.1936	rs78222136	16	64956642		G	C	0.224835	0.0511672	8.41266e-06	19.2959	-0.0180965	0.0222509	0.416049	-0.0158691	0.0264218	0.548102	-0.0475209	0.0534524	0.373987
family	1012	family.FamilyXI.id.1936	rs2156611	18	43345864		T	C	-0.112486	0.0251099	9.42661e-06	20.0555	0.0136609	0.0126271	0.279308	-0.0144439	0.0149404	0.333659	-0.025429	0.0302513	0.400575
genus	1013	genus..Eubacteriumxylanophilumgroup.id.14375	rs17830032	20	57995506		G	A	-0.160597	0.0310515	2.38893e-07	26.7437	-0.00708693	0.0231491	0.759495	0.0190884	0.0276978	0.490718	-0.118656	0.0552542	0.031757
genus	1014	genus..Eubacteriumxylanophilumgroup.id.14375	rs13239072	7	43566344	ENSG00000002746	G	A	0.0687427	0.0142728	1.81783e-06	23.1936	0.0287302	0.0141157	0.0418167	-0.0093211	0.0167101	0.576974	-0.0634095	0.0338443	0.0609902
genus	1015	genus..Eubacteriumxylanophilumgroup.id.14375	rs79582700	17	66689958		C	G	-0.0951677	0.0199969	2.40981e-06	22.6458	0.0100175	0.0192522	0.602832	-0.0171593	0.0228522	0.452723	-0.00918389	0.0459904	0.841722
genus	1016	genus..Eubacteriumxylanophilumgroup.id.14375	rs12980122	19	8255478		C	G	-0.108274	0.0238257	5.01935e-06	20.6481	-0.0379702	0.0242887	0.117986	-0.0122541	0.0289253	0.671823	0.0585921	0.0579822	0.312248
genus	1017	genus..Eubacteriumxylanophilumgroup.id.14375	rs2012708	16	84790559	ENSG00000103194	A	G	0.0573202	0.0126905	6.5254e-06	20.3983	-0.0215105	0.0132919	0.105594	-0.00944893	0.0157414	0.548333	0.0451557	0.0318805	0.156657
genus	1018	genus..Eubacteriumxylanophilumgroup.id.14375	rs2213117	11	131009660		T	G	0.0877797	0.0189012	4.21329e-06	21.5646	0.0305038	0.017312	0.0780692	0.0258563	0.0204907	0.207	-0.0517591	0.0415397	0.212759
genus	1019	genus..Eubacteriumxylanophilumgroup.id.14375	rs10140184	14	73181783	ENSG00000205683	A	C	0.0576795	0.012599	4.95862e-06	20.9558	0.00429723	0.0128174	0.737425	-0.00630758	0.0151909	0.67798	0.00949379	0.0307577	0.757577
genus	1020	genus..Eubacteriumxylanophilumgroup.id.14375	rs10917203	1	22627266		A	C	0.0612633	0.0130917	3.15155e-06	21.8949	-0.0134474	0.0129512	0.299125	0.0184075	0.0153221	0.229607	-0.00154224	0.0310265	0.960356
genus	1021	genus..Eubacteriumxylanophilumgroup.id.14375	rs112176119	16	73696771		C	T	-0.113455	0.0245762	3.32766e-06	21.3084	-0.0366266	0.0216637	0.0908971	-0.00322992	0.0256845	0.899927	0.113249	0.0521708	0.0299502
genus	1022	genus..Eubacteriumxylanophilumgroup.id.14375	rs1999224	9	130498120		G	T	-0.0949051	0.0203503	3.75492e-06	21.7457	0.041625	0.0213107	0.0507902	0.00481563	0.0252151	0.84854	-0.0165017	0.0511774	0.747119
genus	1023	genus..Eubacteriumxylanophilumgroup.id.14375	rs75586835	4	87891938	ENSG00000172493	A	G	-0.114498	0.0263455	9.38708e-06	18.8847	-0.0107162	0.0248803	0.666679	-0.0505427	0.0293043	0.0845707	-0.0697061	0.0595279	0.241606
genus	1024	genus..Eubacteriumxylanophilumgroup.id.14375	rs4654122	1	246780557	ENSG00000162852	C	G	0.0553508	0.0123588	7.19609e-06	20.0554	-0.00486333	0.0126693	0.701077	-0.00684207	0.0149882	0.648031	-0.0324799	0.0303801	0.285016
genus	1025	genus..Eubacteriumventriosumgroup.id.11341	rs16884680	8	114445055	ENSG00000164796	G	T	-0.0906428	0.0191909	1.73969e-06	22.3059	-0.0112478	0.0209393	0.591156	0.0153423	0.0248396	0.536803	0.0532605	0.0501037	0.287779
genus	1026	genus..Eubacteriumventriosumgroup.id.11341	rs6048195	20	2308307	ENSG00000125780	A	T	-0.0603594	0.011658	2.50324e-07	26.803	0.0190094	0.0130851	0.146295	0.013229	0.0155186	0.393958	0.0243187	0.031369	0.438195
genus	1027	genus..Eubacteriumventriosumgroup.id.11341	rs73615400	20	50140919	ENSG00000101096	T	C	-0.0956303	0.0193428	9.53613e-07	24.4398	-0.0273681	0.0213527	0.199943	-0.0742333	0.0258656	0.00410525	-0.045869	0.0512807	0.371072
genus	1028	genus..Eubacteriumventriosumgroup.id.11341	rs57199565	3	190223732		T	C	0.0783394	0.0160257	7.97037e-07	23.8929	-0.0157128	0.0164182	0.338552	0.00387452	0.0194653	0.842226	-0.0196781	0.039192	0.615601
genus	1029	genus..Eubacteriumventriosumgroup.id.11341	rs11617697	13	98785900		A	G	-0.143349	0.0286241	7.21757e-07	25.0754	-0.0193617	0.0277107	0.484735	-0.0440274	0.0328677	0.180397	-0.00801896	0.0668556	0.904527
genus	1030	genus..Eubacteriumventriosumgroup.id.11341	rs12964517	18	22460785		G	A	0.0587198	0.0123453	2.07499e-06	22.6207	-0.018241	0.0140569	0.194405	-0.0235623	0.0166435	0.156862	-0.0454734	0.0337173	0.177444
genus	1031	genus..Eubacteriumventriosumgroup.id.11341	rs876734	12	52423996		C	T	-0.0618696	0.0132532	2.88908e-06	21.7898	0.0180438	0.0141113	0.201012	0.0193012	0.0167445	0.249038	0.0152747	0.0338601	0.651909
genus	1032	genus..Eubacteriumventriosumgroup.id.11341	rs3809430	14	44975510	ENSG00000189139	T	C	-0.0548171	0.0118426	3.55317e-06	21.4232	0.00918607	0.013693	0.502311	0.0173274	0.0161801	0.284212	0.0487477	0.0329053	0.138485
genus	1033	genus..Eubacteriumventriosumgroup.id.11341	rs72783037	16	60348381		C	A	0.0658926	0.0143747	6.54762e-06	21.0097	-0.00347071	0.0155795	0.823712	0.0204744	0.018409	0.266052	-0.000124757	0.0373582	0.997335
genus	1034	genus..Eubacteriumventriosumgroup.id.11341	rs73849225	4	126371814	ENSG00000196159	T	C	0.0975711	0.0224388	5.20909e-06	18.9053	0.0472858	0.022902	0.038952	0.0262869	0.0271186	0.33238	0.0221086	0.0550572	0.68801
genus	1035	genus..Eubacteriumventriosumgroup.id.11341	rs78250280	1	147291928		G	A	0.0749762	0.0164404	3.35791e-06	20.7951	-0.00949849	0.0181737	0.601217	-0.019758	0.0214395	0.356754	0.0241433	0.043656	0.58024
genus	1036	genus..Eubacteriumventriosumgroup.id.11341	rs9316536	13	51938576	ENSG00000102786	T	G	-0.0817111	0.0183121	7.83519e-06	19.9081	0.0113956	0.0182393	0.532114	0.0337723	0.0217179	0.119935	0.0379961	0.0438092	0.385773
genus	1037	genus..Eubacteriumventriosumgroup.id.11341	rs35179274	14	51960625		C	T	-0.0627263	0.013786	5.75792e-06	20.6999	-0.0274529	0.0165241	0.0966362	0.0340266	0.0194492	0.0802029	-0.0320701	0.0397297	0.419547
genus	1038	genus..Eubacteriumventriosumgroup.id.11341	rs66746423	1	109398264	ENSG00000162641	C	T	0.0751501	0.0164978	6.11142e-06	20.7465	0.00667128	0.0175933	0.704544	-0.0110103	0.0207945	0.596471	-0.0129437	0.0422556	0.759362
genus	1039	genus..Eubacteriumventriosumgroup.id.11341	rs6704822	2	203661779	ENSG00000163596	A	G	0.0739179	0.0166705	6.6223e-06	19.6583	0.0105518	0.0186386	0.571309	-0.0187798	0.0222702	0.399077	-0.0646238	0.0447694	0.148884
genus	1040	genus..Eubacteriumventriosumgroup.id.11341	rs13082419	3	107736434		C	T	-0.0715522	0.016137	9.55987e-06	19.6581	0.00948176	0.0200784	0.636759	-0.00242867	0.0237451	0.918534	-0.0219087	0.0482274	0.649628
genus	1041	genus..Ruminococcusgauvreauiigroup.id.11342	rs2047242	10	29201860		A	G	-0.067603	0.0133738	2.46372e-07	25.5481	-0.000277347	0.0150561	0.985303	0.00186632	0.0178038	0.916513	0.0297283	0.0361108	0.410365
genus	1042	genus..Ruminococcusgauvreauiigroup.id.11342	rs1391597	12	61119266		C	T	0.0590284	0.0124874	1.85964e-06	22.3417	-0.0269019	0.0129068	0.0371313	0.0140658	0.0152893	0.357583	-0.0520393	0.0309648	0.092841
genus	1043	genus..Ruminococcusgauvreauiigroup.id.11342	rs71386687	16	2767894	ENSG00000172382	T	G	0.121037	0.02386	2.90761e-07	25.7288	-0.00140934	0.0200737	0.944028	-0.0314045	0.0237438	0.185955	0.0220727	0.0479833	0.64551
genus	1044	genus..Ruminococcusgauvreauiigroup.id.11342	rs9870933	3	112372317		A	G	0.0621643	0.0126072	8.4912e-07	24.3098	0.0247343	0.0129248	0.0556583	-0.00896248	0.0153072	0.558208	-0.0969346	0.0310218	0.00177971
genus	1045	genus..Ruminococcusgauvreauiigroup.id.11342	rs431418	5	166419552	ENSG00000145934	A	G	-0.094737	0.0210157	5.53667e-06	20.3182	-0.0108513	0.021543	0.614472	-0.0702583	0.0259955	0.00687765	0.0696183	0.0515542	0.17689
genus	1046	genus..Ruminococcusgauvreauiigroup.id.11342	rs10931481	2	191954852	ENSG00000138378	G	A	0.0610096	0.0130484	3.38211e-06	21.8582	-0.0140274	0.0139038	0.313027	0.00930726	0.0164683	0.571963	-0.0254904	0.0334061	0.445436
genus	1047	genus..Ruminococcusgauvreauiigroup.id.11342	rs289410	15	85563483	ENSG00000073417	G	A	-0.0654926	0.0139101	2.27464e-06	22.1645	-0.0085557	0.0140737	0.54324	-0.0180033	0.0166673	0.280073	-0.0132916	0.0337223	0.693472
genus	1048	genus..Ruminococcusgauvreauiigroup.id.11342	rs2166943	8	137090850		A	C	0.0566974	0.0123497	5.27717e-06	21.0742	-0.00960551	0.0127557	0.451427	-0.0130496	0.0151383	0.388674	0.0113676	0.030638	0.710616
genus	1049	genus..Ruminococcusgauvreauiigroup.id.11342	rs12539819	7	153487396		C	T	0.110654	0.0240684	4.49375e-06	21.1332	0.0399327	0.0251364	0.112142	-0.00236103	0.0296575	0.936547	-0.0585152	0.0600776	0.33006
genus	1050	genus..Ruminococcusgauvreauiigroup.id.11342	rs12079579	1	161880482	ENSG00000118217	A	G	0.0955324	0.0213436	5.03725e-06	20.0308	-0.00940517	0.0227675	0.679537	-0.0174843	0.0269421	0.516365	-0.040728	0.0547027	0.456554
genus	1051	genus..Ruminococcusgauvreauiigroup.id.11342	rs73802842	4	18824860		C	A	0.0736808	0.0169665	7.48026e-06	18.8565	-0.0104029	0.0148585	0.483845	0.00544998	0.0176261	0.757169	-0.0128379	0.0356058	0.718431
genus	1052	genus..Ruminococcusgauvreauiigroup.id.11342	rs13188803	5	112627773	ENSG00000171444	T	A	0.0709419	0.0156855	7.27559e-06	20.4522	0.0171923	0.0141607	0.224713	0.0173357	0.0167843	0.301673	0.0214206	0.0339603	0.528201
genus	1053	genus..Ruminococcusgnavusgroup.id.14376	rs4388134	4	190110710		C	T	-0.0904997	0.0203544	9.11637e-06	19.7625	0.024306	0.0141105	0.0849709	0.0351734	0.016719	0.0353965	-0.000949485	0.0338068	0.977594
genus	1054	genus..Ruminococcusgnavusgroup.id.14376	rs13163520	5	18662686		G	A	-0.127377	0.0233883	5.61015e-08	29.6517	-0.0214677	0.0162658	0.1869	-0.0238681	0.0192719	0.215533	0.0169269	0.039022	0.664448
genus	1055	genus..Ruminococcusgnavusgroup.id.14376	rs934940	2	122096018	ENSG00000074054	A	C	-0.105045	0.0229588	2.73705e-06	20.9273	-0.0167322	0.0186699	0.370137	0.0489818	0.0219855	0.0258863	0.0114216	0.0448179	0.798843
genus	1056	genus..Ruminococcusgnavusgroup.id.14376	rs2909242	8	129224680		C	A	-0.0909965	0.018351	7.40957e-07	24.5807	0.00341767	0.0134244	0.799043	-0.00582898	0.0158992	0.713903	0.00768162	0.0321615	0.811226
genus	1057	genus..Ruminococcusgnavusgroup.id.14376	rs3124783	9	135838591		A	G	-0.11599	0.0249099	2.6652e-06	21.675	-0.00157389	0.0188358	0.933408	-0.0306753	0.0222299	0.167614	0.00776267	0.0451941	0.863624
genus	1058	genus..Ruminococcusgnavusgroup.id.14376	rs62167033	2	144700007	ENSG00000121964	T	C	0.185289	0.0396295	3.49529e-06	21.8522	0.0070996	0.0320448	0.824662	0.0413584	0.0376786	0.272352	0.106585	0.076846	0.165442
genus	1059	genus..Ruminococcusgnavusgroup.id.14376	rs12989336	2	36259341		G	A	-0.0846861	0.0187936	7.11808e-06	20.2987	0.0274605	0.0141164	0.0517404	0.0213515	0.0167014	0.201101	0.00994641	0.0338265	0.768727
genus	1060	genus..Ruminococcusgnavusgroup.id.14376	rs12136548	1	115168097	ENSG00000175984	C	T	0.0901946	0.0196476	3.09631e-06	21.0672	-0.0278735	0.0139337	0.0454538	-0.0127646	0.0165286	0.439953	-0.0266754	0.033454	0.425234
genus	1061	genus..Ruminococcusgnavusgroup.id.14376	rs78399089	3	146290310		T	C	0.144445	0.0326618	6.62998e-06	19.5514	0.0280694	0.0197772	0.155818	-0.015115	0.0235286	0.520606	0.0870492	0.0476094	0.0674885
genus	1062	genus..Ruminococcusgnavusgroup.id.14376	rs11597105	10	6512581	ENSG00000065675	A	G	0.114673	0.0250653	6.94868e-06	20.9237	-0.00891635	0.0158498	0.573739	-0.0282082	0.0188213	0.133941	-0.0307182	0.037964	0.418435
genus	1063	genus..Ruminococcusgnavusgroup.id.14376	rs11864644	16	433078		T	C	-0.139804	0.0318253	5.0088e-06	19.2909	-0.0184991	0.0197752	0.349547	-0.0557042	0.0235058	0.0177975	-0.0419139	0.0473	0.375548
genus	1064	genus..Clostridiuminnocuumgroup.id.14397	rs6890185	5	71186626		T	C	0.113424	0.0233137	1.12244e-06	23.6579	0.00309946	0.0134982	0.818388	0.00372511	0.0160007	0.81591	-0.00763791	0.032338	0.813285
genus	1065	genus..Clostridiuminnocuumgroup.id.14397	rs61267978	18	6348227	ENSG00000154655	T	C	0.14708	0.0320875	5.58513e-06	21.0002	-0.0159544	0.019306	0.40858	-0.0160634	0.0229001	0.483019	-0.0568703	0.0463911	0.220241
genus	1066	genus..Clostridiuminnocuumgroup.id.14397	rs1948423	3	103025517		T	A	-0.108859	0.023425	3.4941e-06	21.5855	0.0151259	0.0132961	0.255279	-0.00639213	0.0157331	0.684532	-0.0183105	0.0318512	0.565374
genus	1067	genus..Clostridiuminnocuumgroup.id.14397	rs6577484	1	8419420	ENSG00000142599	G	A	0.160425	0.0360857	8.40602e-06	19.7536	0.00881599	0.0208343	0.672187	0.0156288	0.0245616	0.524575	-0.00117674	0.0498325	0.981161
genus	1068	genus..Clostridiuminnocuumgroup.id.14397	rs1942371	18	69274308		G	A	-0.157938	0.034187	4.06337e-06	21.3321	-0.0290062	0.0193857	0.134584	0.0118405	0.0229277	0.605556	0.0088922	0.0462115	0.84741
genus	1069	genus..Clostridiuminnocuumgroup.id.14397	rs40656	5	9368158	ENSG00000112902	C	T	0.142664	0.0311021	8.6152e-06	21.0299	0.0195558	0.0157408	0.214101	-0.00516209	0.0187193	0.78273	0.00734992	0.0377093	0.845464
genus	1070	genus..Clostridiuminnocuumgroup.id.14397	rs71564433	6	143718234		T	A	-0.126746	0.0274657	7.8001e-06	21.2853	0.00877978	0.0158633	0.579944	0.000809925	0.0187806	0.965601	0.0494865	0.0380832	0.193796
genus	1071	genus..Clostridiuminnocuumgroup.id.14397	rs77845139	15	59704208		A	G	-0.114993	0.0257186	8.40622e-06	19.9817	-0.0218625	0.0145822	0.133808	0.0126377	0.0172783	0.464523	0.0121337	0.0349446	0.72842
genus	1072	genus..Clostridiuminnocuumgroup.id.14397	rs10506058	12	30268485		A	G	0.0997048	0.0221926	8.92443e-06	20.1747	0.0114498	0.0127948	0.370853	-0.0418067	0.0151564	0.00580938	-0.0225631	0.0306616	0.461806
genus	1073	genus..Clostridiuminnocuumgroup.id.14397	rs4869133	5	95717619		G	A	-0.180591	0.0409505	7.24455e-06	19.4374	0.017653	0.0166262	0.288344	-0.0130512	0.0197455	0.508629	0.0547334	0.0397602	0.16864
genus	1074	genus..Eubacteriumbrachygroup.id.11296	rs62348779	5	17460096		T	C	-0.201481	0.043286	3.78122e-06	21.6543	-0.0214498	0.0238516	0.368491	0.0149981	0.028221	0.595106	-0.0984734	0.0570712	0.0844462
genus	1075	genus..Eubacteriumbrachygroup.id.11296	rs112617308	10	94185213		T	C	-0.170873	0.0362844	2.38033e-06	22.1662	0.0301619	0.0218535	0.167529	0.00632775	0.0259114	0.80707	0.0373875	0.0524998	0.476375
genus	1076	genus..Eubacteriumbrachygroup.id.11296	rs9613196	22	26922534	ENSG00000128294	T	A	-0.238718	0.0528561	4.98786e-06	20.3841	-0.0682752	0.0315275	0.0303438	0.0320115	0.0374532	0.392714	0.130467	0.0748741	0.0814254
genus	1077	genus..Eubacteriumbrachygroup.id.11296	rs2913110	10	22892667	ENSG00000150867	C	T	0.105143	0.022942	4.55806e-06	20.9934	-0.0148505	0.0132456	0.262218	-0.00346037	0.0156755	0.825287	-0.0342893	0.0317233	0.279749
genus	1078	genus..Eubacteriumbrachygroup.id.11296	rs4862235	4	184628931	ENSG00000168538	G	A	0.104806	0.0225751	3.73143e-06	21.5425	-0.0197688	0.0126802	0.11899	0.0195397	0.0150426	0.193959	0.06406	0.0304572	0.0354413
genus	1079	genus..Eubacteriumbrachygroup.id.11296	rs12151423	2	218237281		A	G	0.101329	0.0227324	9.2705e-06	19.8585	-0.00724665	0.0126352	0.566288	0.0119002	0.0149464	0.42592	-0.00421286	0.0302676	0.889302
genus	1080	genus..Eubacteriumbrachygroup.id.11296	rs73199919	4	6856564	ENSG00000170871	T	C	-0.236717	0.0531335	8.15524e-06	19.835	0.0586203	0.0294076	0.0462211	0.0167198	0.0348512	0.631406	0.0392393	0.0702778	0.576608
genus	1081	genus..Eubacteriumbrachygroup.id.11296	rs6591893	11	80236833		G	A	0.108225	0.0240319	7.34344e-06	20.2706	0.00991931	0.0132764	0.45498	0.00473745	0.0157588	0.763702	-0.0359122	0.031826	0.259155
genus	1082	genus..Eubacteriumbrachygroup.id.11296	rs720439	22	48190598		A	G	-0.111927	0.0251252	7.02827e-06	19.835	0.0151263	0.0147745	0.305926	-0.00458972	0.0174377	0.792392	0.0144216	0.0353505	0.683301
genus	1083	genus..Eubacteriumbrachygroup.id.11296	rs13139592	4	144665178		T	C	-0.145997	0.0327192	7.96753e-06	19.9	-0.00581898	0.0186099	0.754522	-0.000102402	0.022058	0.996296	-0.0284442	0.0445958	0.52359
genus	1084	genus..Eubacteriumbrachygroup.id.11296	rs1384962	14	23060552		A	G	0.120888	0.0266264	6.99292e-06	20.6028	-0.00244393	0.0135738	0.857115	-0.00973616	0.0161184	0.545818	-0.026494	0.0325146	0.415168
genus	1085	genus..Eubacteriumcoprostanoligenesgroup.id.11375	rs17159861	7	31085162		C	T	0.0962228	0.0168388	1.03787e-08	32.6499	0.00107515	0.0204798	0.958132	-0.0247288	0.0242653	0.308156	-0.0441691	0.0490139	0.367506
genus	1086	genus..Eubacteriumcoprostanoligenesgroup.id.11375	rs9648214	7	16380806	ENSG00000214960	T	C	-0.0828719	0.016431	2.5203e-07	25.4354	0.0399453	0.0225677	0.0767238	0.0155185	0.0266524	0.560395	0.0282701	0.0539705	0.600413
genus	1087	genus..Eubacteriumcoprostanoligenesgroup.id.11375	rs12906958	15	36911598	ENSG00000186073	C	T	-0.0533159	0.0115935	4.34803e-06	21.1464	0.0166426	0.013843	0.229272	-0.0377723	0.0164323	0.0215239	0.00345097	0.0332865	0.917427
genus	1088	genus..Eubacteriumcoprostanoligenesgroup.id.11375	rs4076415	15	86440997		T	G	0.0515152	0.0110294	1.98974e-06	21.8129	0.00538756	0.0131457	0.681929	-0.0128989	0.0155527	0.406897	-0.00862909	0.0314981	0.784119
genus	1089	genus..Eubacteriumcoprostanoligenesgroup.id.11375	rs6762473	3	127139574		C	A	0.0521584	0.0112353	4.26113e-06	21.5493	-0.00854937	0.0132733	0.51951	-0.00114995	0.0157383	0.941753	0.0761719	0.0318789	0.0168752
genus	1090	genus..Eubacteriumcoprostanoligenesgroup.id.11375	rs10444197	10	2215931		A	G	-0.0505823	0.0113455	5.98464e-06	19.8746	0.0254764	0.0132898	0.0552395	0.000471163	0.0157026	0.976063	-0.0180896	0.0318035	0.569498
genus	1091	genus..Eubacteriumcoprostanoligenesgroup.id.11375	rs62024432	15	97869293		C	T	-0.0769698	0.0172101	7.50207e-06	19.9996	-0.00182773	0.0214167	0.93199	-0.0263804	0.0254442	0.299833	0.00152284	0.0511838	0.976265
genus	1092	genus..Eubacteriumcoprostanoligenesgroup.id.11375	rs2644213	10	84506096	ENSG00000185737	G	A	0.0538845	0.0121245	9.85638e-06	19.7494	0.00698055	0.0137735	0.612287	-0.00729403	0.0163308	0.655134	0.0449084	0.0329741	0.17322
genus	1093	genus..Eubacteriumcoprostanoligenesgroup.id.11375	rs11720857	3	113794507	ENSG00000151576	C	T	0.0630776	0.0144485	9.26255e-06	19.057	-0.032031	0.0166669	0.0546261	-0.00563605	0.0196238	0.773956	0.0791426	0.0399429	0.0475478
genus	1094	genus..Eubacteriumcoprostanoligenesgroup.id.11375	rs4717831	7	73306506		A	T	0.0786783	0.0174038	9.17719e-06	20.4348	-0.0143816	0.0179043	0.421833	-0.0236173	0.0213015	0.267554	-0.0437613	0.0429992	0.30881
genus	1095	genus..Eubacteriumcoprostanoligenesgroup.id.11375	rs1020520	7	33603146	ENSG00000122507	T	G	-0.0590705	0.0132929	8.88975e-06	19.7448	0.0070893	0.0175638	0.686485	0.0180904	0.0208899	0.386499	-0.0330459	0.0421961	0.433538
genus	1096	genus..Eubacteriumcoprostanoligenesgroup.id.11375	rs76898927	3	81595477	ENSG00000114480	G	A	0.123055	0.0266375	4.78979e-06	21.3374	-0.0326948	0.0278431	0.240295	0.0360279	0.0329869	0.274751	0.122452	0.0670728	0.0679016
genus	1097	genus..Eubacteriumcoprostanoligenesgroup.id.11375	rs11052069	12	32713919	ENSG00000139132	T	C	0.0477832	0.0107833	9.37949e-06	19.6333	0.0031754	0.0127229	0.802911	0.0094351	0.0150556	0.530866	-0.0157357	0.0305032	0.605945
genus	1098	genus..Eubacteriumeligensgroup.id.14372	rs4583233	16	81820486	ENSG00000197943	A	C	0.0670205	0.0128122	2.83852e-07	27.3595	-0.00689485	0.0140347	0.623235	0.00239659	0.0165856	0.885107	-0.00944615	0.0336758	0.779092
genus	1099	genus..Eubacteriumeligensgroup.id.14372	rs265534	10	83092007		T	G	-0.0563756	0.0120127	2.26758e-06	22.0212	0.00724986	0.0126849	0.567637	0.00445205	0.0150021	0.766648	-0.0337104	0.030356	0.266784
genus	1100	genus..Eubacteriumeligensgroup.id.14372	rs72839198	2	115197171		C	G	0.155659	0.0375612	3.13914e-06	17.1669	-0.0302721	0.021772	0.164403	-0.0369949	0.0260514	0.155587	-0.0440398	0.0522065	0.39891
genus	1101	genus..Eubacteriumeligensgroup.id.14372	rs74606150	14	39301409		C	G	-0.196454	0.042565	4.24506e-06	21.2938	-0.0205634	0.0323586	0.525112	-0.0192151	0.037991	0.613011	-0.0435711	0.0782058	0.577436
genus	1102	genus..Eubacteriumeligensgroup.id.14372	rs6923695	6	70956815	ENSG00000112280	T	G	0.103268	0.0229525	4.87406e-06	20.2396	-0.0124707	0.0254349	0.623923	0.0137971	0.0299507	0.645043	-0.0880786	0.0608281	0.147619
genus	1103	genus..Eubacteriumeligensgroup.id.14372	rs2200429	13	107563458		A	G	-0.0888825	0.0198479	5.29721e-06	20.0514	-0.022268	0.021133	0.292018	0.0124068	0.0252254	0.622834	-0.0965343	0.050548	0.0561643
genus	1104	genus..Eubacteriumeligensgroup.id.14372	rs56080211	2	110260993	ENSG00000172985	C	T	0.123093	0.0282743	9.1429e-06	18.9496	-0.00689165	0.0239537	0.773571	-0.0126894	0.0284316	0.655372	0.0675606	0.0573065	0.238424
genus	1105	genus..Eubacteriumeligensgroup.id.14372	rs158115	14	77619186		G	C	0.0915271	0.0190611	9.74185e-06	23.0539	-0.0141055	0.0187727	0.452421	0.00645224	0.0223967	0.773279	-0.00279151	0.0449944	0.95053
genus	1106	genus..Eubacteriumeligensgroup.id.14372	rs182318	11	31098691	ENSG00000170959	G	A	-0.0824941	0.0195615	8.39837e-06	17.7821	-0.00713966	0.0229877	0.756115	0.0189654	0.0272884	0.487056	0.0313841	0.0557716	0.573622
genus	1107	genus..Eubacteriumfissicatenagroup.id.14373	rs3771393	2	71145246	ENSG00000116035	C	T	0.130842	0.0266671	7.37909e-07	24.0611	-0.0277246	0.0159466	0.0821051	0.0376375	0.0189086	0.0465361	-0.0354232	0.0382049	0.353827
genus	1108	genus..Eubacteriumfissicatenagroup.id.14373	rs2733072	8	5433699		G	A	0.109644	0.0228306	1.49089e-06	23.0521	0.0193551	0.0126514	0.126048	0.0187195	0.015006	0.212226	0.0224536	0.0303458	0.459346
genus	1109	genus..Eubacteriumfissicatenagroup.id.14373	rs7104872	11	115165111	ENSG00000182985	G	A	0.138612	0.0291906	2.7315e-06	22.5366	-0.0330584	0.0203407	0.104112	0.0272584	0.0238715	0.253505	-0.0144787	0.049035	0.767786
genus	1110	genus..Eubacteriumfissicatenagroup.id.14373	rs151257695	7	73043561		A	G	0.20951	0.0454847	3.09681e-06	21.2049	-0.00128362	0.0247191	0.958586	0.0013951	0.0291516	0.96183	0.0972797	0.0593469	0.101178
genus	1111	genus..Eubacteriumfissicatenagroup.id.14373	rs11876297	18	45753272	ENSG00000184828	T	C	0.131469	0.0281712	2.66556e-06	21.7662	-0.00107094	0.0142617	0.940141	0.00859208	0.0169194	0.611577	-0.0603826	0.0341162	0.0767414
genus	1112	genus..Eubacteriumfissicatenagroup.id.14373	rs6934739	6	39940437		A	G	0.111463	0.0252788	9.75326e-06	19.4323	0.000901091	0.0134224	0.946476	0.0263745	0.0158731	0.0965962	0.0235663	0.0321727	0.463868
genus	1113	genus..Eubacteriumfissicatenagroup.id.14373	rs10147907	14	89484373		T	G	0.172263	0.039601	8.27246e-06	18.9123	0.0293446	0.0240936	0.223246	0.0450489	0.0285022	0.113983	-0.0427743	0.0576474	0.458088
genus	1114	genus..Eubacteriumfissicatenagroup.id.14373	rs1768152	3	39604954		T	C	0.139489	0.0316186	8.70054e-06	19.4514	0.0133492	0.0207332	0.519668	0.00381346	0.0244329	0.875971	0.024846	0.0496023	0.616439
genus	1115	genus..Eubacteriumfissicatenagroup.id.14373	rs11818408	10	96758467		G	A	0.10585	0.0237114	8.20015e-06	19.9172	-0.0104872	0.0129346	0.417489	0.0455393	0.0152683	0.00285812	-0.0133221	0.0310279	0.667663
genus	1116	genus..Eubacteriumhalliigroup.id.11338	rs10798999	1	34308917	ENSG00000121904	C	T	0.0601661	0.0126752	2.60558e-06	22.5288	0.00855376	0.0142787	0.549136	0.0015551	0.0169212	0.926776	-0.0183379	0.0341809	0.591616
genus	1117	genus..Eubacteriumhalliigroup.id.11338	rs13116360	4	111885431		T	C	0.154124	0.0297185	2.94487e-07	26.8908	-0.0290873	0.0255315	0.25459	-0.0144305	0.0301818	0.632566	0.0526564	0.0613452	0.390692
genus	1118	genus..Eubacteriumhalliigroup.id.11338	rs949971	3	110283389		T	G	-0.0540164	0.0116101	3.29002e-06	21.6436	0.0300266	0.013495	0.0260795	0.00354515	0.0159417	0.824016	-0.0141456	0.0323191	0.661614
genus	1119	genus..Eubacteriumhalliigroup.id.11338	rs60254196	7	148856720	ENSG00000197024	A	G	-0.0522832	0.0111865	2.69672e-06	21.8415	-0.0245009	0.0126917	0.0535488	-0.013978	0.01504	0.352685	-0.00293544	0.0304511	0.923204
genus	1120	genus..Eubacteriumhalliigroup.id.11338	rs10501370	11	58040621		C	T	-0.115589	0.0252489	5.41918e-06	20.9549	0.0406471	0.0260138	0.118166	0.0119592	0.0308182	0.697974	0.00837224	0.0623753	0.893226
genus	1121	genus..Eubacteriumhalliigroup.id.11338	rs74018587	15	62014160		C	T	0.208943	0.043822	3.70257e-06	22.7188	0.0391	0.0321094	0.223334	-0.0148551	0.0382827	0.697988	-0.12216	0.0771203	0.113189
genus	1122	genus..Eubacteriumhalliigroup.id.11338	rs6550770	3	23663416		T	C	-0.198087	0.0443545	4.823e-06	19.9359	-0.0478468	0.0314581	0.128268	-0.00458205	0.0372402	0.902075	0.0653591	0.0754886	0.386592
genus	1123	genus..Eubacteriumhalliigroup.id.11338	rs281379	19	49214274		A	G	-0.0499523	0.0112153	9.32796e-06	19.8352	-0.0116597	0.0128365	0.363707	0.0347879	0.0151986	0.0220861	0.0247506	0.0307259	0.420514
genus	1124	genus..Eubacteriumhalliigroup.id.11338	rs78056098	11	123789877		G	T	-0.0507411	0.0113758	8.28818e-06	19.8931	0.00500752	0.0131702	0.703785	0.00540704	0.0155932	0.728774	-0.00157251	0.0315807	0.960287
genus	1125	genus..Eubacteriumhalliigroup.id.11338	rs28584818	3	64664456	ENSG00000163638	A	G	0.126115	0.0268627	4.43235e-06	22.0372	0.00400793	0.0234319	0.864188	0.0570415	0.0277249	0.0396461	0.184244	0.0528217	0.000486586
genus	1126	genus..Eubacteriumhalliigroup.id.11338	rs117748144	11	11771637		T	C	-0.126582	0.028712	7.86002e-06	19.4329	-0.0173617	0.0288409	0.547186	-0.0581397	0.033891	0.0862561	0.0101284	0.0694878	0.884113
genus	1127	genus..Eubacteriumhalliigroup.id.11338	rs17474256	1	104524676		G	A	0.0810805	0.0184573	9.45445e-06	19.2949	0.0240052	0.021359	0.261059	-0.0337107	0.0252025	0.181029	-0.0407319	0.0512071	0.426361
genus	1128	genus..Eubacteriumhalliigroup.id.11338	rs630939	18	48384463		C	T	-0.0508914	0.0114352	9.15759e-06	19.8037	0.040276	0.0127335	0.00156153	-0.0321214	0.0151136	0.0335591	0.0473095	0.0305853	0.12191
genus	1129	genus..Eubacteriumhalliigroup.id.11338	rs17074066	4	183709536	ENSG00000218336	T	C	-0.0813986	0.0189272	9.34905e-06	18.4929	0.00831584	0.0457778	0.855852	0.0084549	0.0534331	0.874273	0.0922843	0.110671	0.404359
genus	1130	genus..Eubacteriumnodatumgroup.id.11297	rs34297067	14	52185888	ENSG00000139926	A	G	-0.186907	0.0341475	6.59784e-08	29.941	-0.0184302	0.0178575	0.30204	0.0371892	0.0211211	0.0782799	-0.0202959	0.0428198	0.635512
genus	1131	genus..Eubacteriumnodatumgroup.id.11297	rs61841040	10	9659749		G	T	0.160621	0.0341609	3.56141e-06	22.0944	0.0161741	0.015893	0.308826	-0.0037408	0.0187494	0.84186	-0.00457866	0.0381773	0.904537
genus	1132	genus..Eubacteriumnodatumgroup.id.11297	rs113893692	9	28245518	ENSG00000174482	C	T	-0.185107	0.0403573	5.75702e-06	21.0247	-0.0424187	0.0192765	0.0277683	-0.0180962	0.0228556	0.428499	-0.0019575	0.0462337	0.966228
genus	1133	genus..Eubacteriumnodatumgroup.id.11297	rs77910827	9	96597985		C	T	0.201788	0.0413568	9.05381e-07	23.7921	-0.0408849	0.0203207	0.0442211	-0.0155206	0.0241845	0.52103	-0.0270653	0.0487877	0.579061
genus	1134	genus..Eubacteriumnodatumgroup.id.11297	rs10263623	7	64894137		C	T	0.193496	0.0439023	8.90706e-06	19.4127	0.0215028	0.0328339	0.512536	0.0401335	0.0383628	0.295489	0.0972294	0.0788162	0.217344
genus	1135	genus..Eubacteriumnodatumgroup.id.11297	rs9425984	1	34529736	ENSG00000121904	T	C	-0.130234	0.0292347	7.20681e-06	19.833	-0.0232792	0.0153072	0.12831	0.0163015	0.0180614	0.366762	-0.0196649	0.036786	0.592943
genus	1136	genus..Eubacteriumnodatumgroup.id.11297	rs11006576	10	61322015		A	G	-0.110167	0.024593	7.98664e-06	20.0548	-0.0130935	0.0127077	0.302843	-0.0228789	0.0150497	0.128455	-0.0232118	0.0304663	0.44613
genus	1137	genus..Eubacteriumnodatumgroup.id.11297	rs7880204	1	171060821	ENSG00000007933	T	C	-0.125454	0.0275303	6.83884e-06	20.753	-0.00130165	0.0146504	0.929203	-0.0027371	0.0173883	0.874922	-0.0212551	0.0351624	0.545522
genus	1138	genus..Eubacteriumnodatumgroup.id.11297	rs6818880	4	94712747		A	G	-0.110081	0.0245964	7.8254e-06	20.0176	-0.00263381	0.0127203	0.835966	0.00235779	0.0150693	0.875667	-0.0630641	0.0304684	0.0384689
genus	1139	genus..Eubacteriumnodatumgroup.id.11297	rs10458299	7	135052348	ENSG00000080802	T	C	-0.187753	0.041969	8.36714e-06	20.0009	0.0269696	0.024225	0.265582	-0.0100074	0.0282691	0.723336	0.00825343	0.058139	0.887111
genus	1140	genus..Eubacteriumnodatumgroup.id.11297	rs7827125	8	4954912		C	T	0.1223	0.0271331	7.17355e-06	20.3043	-0.0170455	0.0140784	0.225987	0.00859106	0.0166636	0.606162	0.0162788	0.0337335	0.629399
genus	1141	genus..Eubacteriumoxidoreducensgroup.id.11339	rs12423772	12	94515340		G	T	0.14098	0.0295029	2.62925e-06	22.8255	-0.00786372	0.0178297	0.659178	-0.00924974	0.0211111	0.661281	-0.00695092	0.0427175	0.87074
genus	1142	genus..Eubacteriumoxidoreducensgroup.id.11339	rs2973294	4	37526679	ENSG00000154274	G	T	0.0923559	0.0195439	2.38836e-06	22.3227	0.000116708	0.0127735	0.99271	0.0204638	0.015161	0.17709	0.037564	0.0306925	0.220996
genus	1143	genus..Eubacteriumoxidoreducensgroup.id.11339	rs34561138	16	86480355		G	A	0.216145	0.045992	2.51163e-06	22.076	0.000198202	0.0329125	0.995195	0.00703097	0.0385961	0.855451	-0.150982	0.0795388	0.0576674
genus	1144	genus..Eubacteriumoxidoreducensgroup.id.11339	rs440215	5	106882394	ENSG00000184349	C	T	0.0932766	0.0195294	1.65407e-06	22.8038	-0.00328049	0.0127111	0.796345	-0.0093462	0.0150628	0.53494	-0.00622841	0.0304987	0.838183
genus	1145	genus..Eubacteriumoxidoreducensgroup.id.11339	rs1425962	4	187905399		G	C	0.0906104	0.0200612	7.32284e-06	20.3928	0.00219055	0.0129404	0.865577	0.00712955	0.0153543	0.642408	0.029312	0.0310237	0.344748
genus	1146	genus..Eubacteriumoxidoreducensgroup.id.11339	rs12129908	1	195064019		C	A	0.0893273	0.0198333	5.79516e-06	20.2776	-0.00315028	0.0129132	0.807264	-0.0122244	0.0152559	0.422964	-0.0304321	0.0309011	0.324711
genus	1147	genus..Eubacteriumrectalegroup.id.14374	rs314726	2	125553155	ENSG00000155052	T	C	0.0528824	0.0109486	1.37967e-06	23.3266	-0.0243235	0.0127174	0.0557969	0.0161539	0.0150767	0.283966	0.0145701	0.0305143	0.633018
genus	1148	genus..Eubacteriumrectalegroup.id.14374	rs35398954	15	93006765	ENSG00000140557	A	G	-0.0901402	0.0174602	5.39945e-07	26.6494	0.0204164	0.0171923	0.23502	-0.00711728	0.0203786	0.726901	0.0385683	0.0412651	0.34997
genus	1149	genus..Eubacteriumrectalegroup.id.14374	rs16960159	18	37703874		C	G	-0.156596	0.0336234	4.10132e-06	21.6857	0.00441324	0.0214654	0.837105	-0.0186171	0.0253251	0.462262	0.00587016	0.0515457	0.909331
genus	1150	genus..Eubacteriumrectalegroup.id.14374	rs10892089	11	98523638		C	G	-0.0635522	0.0140072	6.21821e-06	20.5829	0.0288769	0.0162715	0.0759486	0.0112845	0.0192401	0.557532	-0.00767349	0.0388649	0.843483
genus	1151	genus..Eubacteriumrectalegroup.id.14374	rs10797540	1	234530370	ENSG00000059588	A	G	0.0503179	0.0108389	3.53384e-06	21.5487	0.00296427	0.0126955	0.815382	0.00158621	0.0150439	0.916027	-0.0958344	0.0304482	0.00164699
genus	1152	genus..Eubacteriumrectalegroup.id.14374	rs10248854	7	121281238		C	A	-0.0527827	0.0113464	4.20676e-06	21.6382	-0.00590993	0.0129455	0.648013	-0.0138344	0.0153052	0.366048	0.00659072	0.0309568	0.831404
genus	1153	genus..Eubacteriumrectalegroup.id.14374	rs3980709	1	170900221		A	T	-0.0622701	0.0140572	6.85524e-06	19.6207	0.00771901	0.0166094	0.642121	0.0409757	0.0196929	0.0374585	-0.00204795	0.0399154	0.959081
genus	1154	genus..Eubacteriumrectalegroup.id.14374	rs2884897	11	8129537	ENSG00000166405	A	G	-0.129364	0.0289021	6.44426e-06	20.0303	0.0420521	0.034248	0.219496	-0.017171	0.0409453	0.674949	-0.0990769	0.0827934	0.231432
genus	1155	genus..Eubacteriumrectalegroup.id.14374	rs143694765	1	116082909		T	C	0.0870025	0.019779	9.75369e-06	19.3464	-0.00415006	0.0209542	0.843003	0.0400926	0.0249104	0.107513	-0.00733644	0.0503346	0.884116
genus	1156	genus..Eubacteriumrectalegroup.id.14374	rs59427698	9	129425745	ENSG00000136944	A	G	-0.0576035	0.0130853	5.36906e-06	19.3765	-0.0372349	0.0162315	0.0217906	-0.0136164	0.0191099	0.476134	0.00447626	0.0388812	0.908345
genus	1157	genus..Eubacteriumrectalegroup.id.14374	rs62547233	9	92013419	ENSG00000187764	A	G	0.0536319	0.0120201	9.8982e-06	19.9059	0.00379861	0.0139988	0.78612	-0.0165096	0.0165633	0.318881	0.0101061	0.0335332	0.763127
genus	1158	genus..Eubacteriumruminantiumgroup.id.11340	rs2116427	5	121182996		A	G	0.0911461	0.0182353	4.67364e-07	24.9768	-0.0148578	0.0144804	0.304862	-0.0348983	0.0171283	0.0416035	-0.0635705	0.0347021	0.0669684
genus	1159	genus..Eubacteriumruminantiumgroup.id.11340	rs139749	22	25303055	ENSG00000167037	C	T	-0.0845439	0.0171791	8.58845e-07	24.2129	0.0232725	0.0133607	0.0815324	0.00386108	0.0158277	0.807275	0.0011433	0.0320141	0.971512
genus	1160	genus..Eubacteriumruminantiumgroup.id.11340	rs72836424	10	129037453	ENSG00000150760	C	T	-0.139825	0.030069	2.62125e-06	21.6178	0.00678744	0.0200964	0.735556	0.0289058	0.0238782	0.226066	0.138611	0.0462512	0.00272722
genus	1161	genus..Eubacteriumruminantiumgroup.id.11340	rs2229917	9	130980937	ENSG00000106976	A	G	0.153538	0.0323922	2.15894e-06	22.4609	-0.0206	0.031399	0.511778	0.0636486	0.0372266	0.0873092	-0.0607878	0.0755897	0.421293
genus	1162	genus..Eubacteriumruminantiumgroup.id.11340	rs10131724	14	52219066		A	C	-0.199832	0.0414577	2.38663e-06	23.2247	-0.0201652	0.0213476	0.344858	0.00247759	0.025408	0.92232	0.0791971	0.0512242	0.122084
genus	1163	genus..Eubacteriumruminantiumgroup.id.11340	rs16891896	5	33897589		G	A	-0.174787	0.0390573	2.3812e-06	20.0185	-0.00460221	0.022508	0.837986	0.0104538	0.026712	0.695538	-0.0311126	0.0541317	0.565455
genus	1164	genus..Eubacteriumruminantiumgroup.id.11340	rs7000472	8	138626268		A	G	-0.0762282	0.016523	4.06848e-06	21.2785	-0.000724773	0.0128589	0.955052	-0.0206778	0.0152141	0.174109	0.0558025	0.0308268	0.0702652
genus	1165	genus..Eubacteriumruminantiumgroup.id.11340	rs2418654	2	71247578		C	T	-0.0748879	0.0165852	6.17247e-06	20.3829	-0.00502508	0.0129002	0.69688	-0.0204619	0.0152824	0.180596	-0.00580152	0.0308942	0.851044
genus	1166	genus..Eubacteriumruminantiumgroup.id.11340	rs13025464	2	201610645		T	C	-0.0737077	0.0163786	6.96842e-06	20.247	0.00994893	0.0128935	0.440338	0.0121118	0.0152828	0.428061	0.00542864	0.0309469	0.860751
genus	1167	genus..Eubacteriumruminantiumgroup.id.11340	rs6676699	1	197978281		G	T	-0.0888124	0.0196447	6.37979e-06	20.4335	-0.00873356	0.0137822	0.526286	-0.0315468	0.0163972	0.0543651	-0.0354581	0.0330417	0.283212
genus	1168	genus..Eubacteriumruminantiumgroup.id.11340	rs73139629	12	63306003	ENSG00000111110	A	C	-0.115098	0.0247909	5.36199e-06	21.5491	0.0150928	0.0220551	0.493773	-0.0171327	0.0259103	0.508465	-0.0242263	0.0529561	0.647326
genus	1169	genus..Eubacteriumruminantiumgroup.id.11340	rs112375806	22	48749548		T	A	0.143141	0.0293757	5.82166e-06	23.7372	-0.0209806	0.018243	0.250119	-0.0204272	0.0216395	0.34518	0.0437793	0.0438341	0.317916
genus	1170	genus..Eubacteriumruminantiumgroup.id.11340	rs606117	9	2539358		A	G	0.0833243	0.018056	4.81639e-06	21.2903	0.0213409	0.0141676	0.131987	-0.0122013	0.0167919	0.467458	0.0170745	0.0339839	0.615367
genus	1171	genus..Eubacteriumruminantiumgroup.id.11340	rs57340348	6	130030114	ENSG00000146376	T	C	-0.0979429	0.0212166	4.93278e-06	21.3047	-0.0122115	0.0157555	0.438304	0.0123659	0.0186932	0.508281	-0.00555667	0.0378616	0.883319
genus	1172	genus..Eubacteriumruminantiumgroup.id.11340	rs2817174	1	3044181	ENSG00000142611	C	T	-0.0734306	0.0163687	7.8696e-06	20.1193	0.0117289	0.0129227	0.36408	-0.0150231	0.0153075	0.326387	0.0247933	0.0309752	0.423465
genus	1173	genus..Eubacteriumruminantiumgroup.id.11340	rs10923018	1	88523399		G	A	0.0726438	0.0160924	6.79541e-06	20.3724	-0.00462429	0.0127857	0.717594	0.011266	0.01513	0.456503	0.0369783	0.0306395	0.227476
genus	1174	genus..Eubacteriumruminantiumgroup.id.11340	rs11637981	15	61289622	ENSG00000069667	G	T	-0.073258	0.0160888	5.43671e-06	20.7277	0.00041222	0.0127162	0.97414	-0.0151	0.0150548	0.315862	0.0411324	0.0305024	0.177498
genus	1175	genus..Eubacteriumruminantiumgroup.id.11340	rs17519472	12	30360954		C	T	0.107804	0.0233984	4.70356e-06	21.222	0.0195309	0.0182931	0.285672	9.52445e-05	0.0217216	0.996501	0.0766732	0.0436568	0.0790424
genus	1176	genus..Eubacteriumruminantiumgroup.id.11340	rs209813	6	11953633		G	A	-0.103488	0.0236391	9.23146e-06	19.1602	0.0315439	0.0178558	0.0772965	-0.00989159	0.0211943	0.640706	-0.0157166	0.0429052	0.714133
genus	1177	genus.Anaerostipes.id.1991	rs2014785	3	171100102	ENSG00000154310	T	C	0.0515687	0.0112199	4.68061e-06	21.1224	-0.0126803	0.0128248	0.322795	0.0248692	0.0151765	0.101283	-0.0294377	0.0307339	0.33815
genus	1178	genus.Anaerostipes.id.1991	rs62157625	2	142774333	ENSG00000168702	T	C	0.088573	0.0185548	1.44909e-06	22.7842	-0.0129823	0.0194349	0.504141	0.018631	0.0229945	0.417803	-0.0369165	0.0467315	0.429544
genus	1179	genus.Anaerostipes.id.1991	rs6726833	2	39351569		C	A	-0.0877497	0.0189408	3.32217e-06	21.4606	-0.00162228	0.0234309	0.944801	-0.00447496	0.027704	0.871678	-0.0190821	0.0561069	0.733779
genus	1180	genus.Anaerostipes.id.1991	rs6474958	9	1582701		A	G	-0.0500065	0.0112001	6.74483e-06	19.9324	0.00939844	0.0136689	0.491718	0.00350662	0.0161206	0.8278	0.0103123	0.0327513	0.752863
genus	1181	genus.Anaerostipes.id.1991	rs6854026	4	169690814	ENSG00000129116	T	C	-0.0508482	0.0109075	3.19578e-06	21.7294	0.0191622	0.0127595	0.13315	0.00967415	0.0151158	0.52217	0.0177773	0.0305972	0.561234
genus	1182	genus.Anaerostipes.id.1991	rs78735375	19	1497547	ENSG00000115255	A	C	-0.137429	0.0305304	5.33384e-06	20.2584	0.0371942	0.0322297	0.248485	0.0363553	0.038132	0.340384	-0.029758	0.0777961	0.702081
genus	1183	genus.Anaerostipes.id.1991	rs7823228	8	128397494		G	C	-0.0621085	0.0136614	5.84203e-06	20.6661	-0.0131711	0.0168455	0.434287	-0.014585	0.0199425	0.464563	-0.0436571	0.0403906	0.279753
genus	1184	genus.Anaerostipes.id.1991	rs13376554	1	67595108	ENSG00000203963	A	T	0.197389	0.0458642	7.72059e-06	18.5105	0.0283814	0.0399861	0.477838	0.0297598	0.0476986	0.532684	-0.0443174	0.0963346	0.645491
genus	1185	genus.Anaerostipes.id.1991	rs60983350	17	2850737	ENSG00000132359	G	A	-0.0539901	0.0116575	4.42054e-06	21.4468	-0.00522823	0.0135027	0.698609	-0.0111303	0.0159981	0.486599	-0.00284429	0.0323597	0.929959
genus	1186	genus.Anaerostipes.id.1991	rs10502061	11	105615253	ENSG00000152578	A	G	0.0835752	0.0192017	7.93539e-06	18.942	0.0236098	0.0198042	0.233199	0.002458	0.0233892	0.916303	0.138686	0.0455546	0.00233142
genus	1187	genus.Anaerostipes.id.1991	rs7193624	16	77574020		C	T	0.0750642	0.0150723	5.35482e-07	24.8001	0.0196802	0.0230424	0.393057	0.00728113	0.0271348	0.788444	0.148493	0.052866	0.00497187
genus	1188	genus.Anaerostipes.id.1991	rs2804244	10	117383184	ENSG00000107518	A	G	-0.053089	0.0110983	2.04051e-06	22.8795	0.00514389	0.0130151	0.692677	-0.00748393	0.0153933	0.626839	0.0520214	0.0312252	0.0957128
genus	1189	genus.Anaerostipes.id.1991	rs62215703	21	25873624		G	A	0.0644965	0.0136702	1.9777e-06	22.2571	-0.0075589	0.0153313	0.621985	-0.0102212	0.0182001	0.574389	0.0297328	0.036703	0.417887
genus	1190	genus.Anaerostipes.id.1991	rs2396460	2	228018671	ENSG00000081052	T	C	-0.0512653	0.0109555	2.91088e-06	21.8941	-0.000567274	0.0127004	0.964374	-0.0207167	0.0150178	0.16775	0.0482502	0.03043	0.112828
genus	1191	genus.Anaerostipes.id.1991	rs3900776	9	13525082		G	A	-0.110013	0.0236302	2.74765e-06	21.6719	-0.00158216	0.0385798	0.967288	-0.00769546	0.0454106	0.865432	-0.136063	0.0925507	0.141521
genus	1192	genus.Anaerotruncus.id.2054	rs6563550	13	38058413		T	C	0.0877135	0.0176745	2.34517e-07	24.6256	-0.000981206	0.0235263	0.966732	-0.031534	0.0279076	0.2585	0.000335031	0.0564174	0.995262
genus	1193	genus.Anaerotruncus.id.2054	rs8005030	14	30607199		C	T	0.0554447	0.0117854	2.28298e-06	22.1297	0.0188866	0.013401	0.158734	-0.0109358	0.0158771	0.490962	0.0172799	0.032222	0.591766
genus	1194	genus.Anaerotruncus.id.2054	rs4669806	2	12200752		G	T	0.0576389	0.0122994	2.4206e-06	21.9589	0.0288288	0.0154025	0.0612491	0.00327138	0.0182368	0.857637	0.0466259	0.0368667	0.205973
genus	1195	genus.Anaerotruncus.id.2054	rs10150232	14	30418008		A	G	0.0567088	0.0124877	6.67667e-06	20.6197	-0.00660897	0.0157895	0.675532	-0.0228851	0.0187028	0.221095	-0.0784015	0.0379475	0.0388231
genus	1196	genus.Anaerotruncus.id.2054	rs1272208	9	78630894	ENSG00000099139	G	T	-0.0611743	0.0129831	4.27982e-06	22.1988	-0.0081174	0.0148962	0.585802	0.0276449	0.0176065	0.116379	0.0794672	0.0357096	0.0260561
genus	1197	genus.Anaerotruncus.id.2054	rs12056802	8	74713100	ENSG00000104343	C	G	0.0774194	0.0177178	6.12679e-06	19.0909	0.0247135	0.0188715	0.190342	-0.0086304	0.022418	0.700255	0.11581	0.0439742	0.00844851
genus	1198	genus.Anaerotruncus.id.2054	rs1431492	3	150855371	ENSG00000144893	C	T	-0.0654996	0.0146188	7.35565e-06	20.0725	-0.0154302	0.0173531	0.373903	-0.01715	0.0205683	0.404389	0.0942375	0.0415937	0.0234715
genus	1199	genus.Anaerotruncus.id.2054	rs11018566	11	89040226		A	G	-0.156465	0.0366032	6.13709e-06	18.2666	0.0226089	0.0279306	0.418247	0.0117487	0.0334728	0.725595	-0.109878	0.0666102	0.0990307
genus	1200	genus.Anaerotruncus.id.2054	rs7675045	4	172808992	ENSG00000174473	A	T	-0.0497815	0.0110573	6.91883e-06	20.2667	-0.00562813	0.0126495	0.656372	0.00205453	0.014979	0.890904	0.00445189	0.0303227	0.883276
genus	1201	genus.Anaerotruncus.id.2054	rs2704155	11	54908652		T	A	-0.106235	0.0234815	5.4183e-06	20.465	0.0172122	0.0321516	0.592411	-0.0544444	0.0379021	0.150875	0.0987767	0.0770559	0.199884
genus	1202	genus.Anaerotruncus.id.2054	rs9347879	6	165015261		T	C	0.050618	0.011049	4.22333e-06	20.9851	0.0143325	0.012622	0.256159	0.00560959	0.0149385	0.707281	-0.0100694	0.0302562	0.739282
genus	1203	genus.Anaerotruncus.id.2054	rs6494922	15	33459867	ENSG00000248905	A	G	0.0903106	0.0202257	6.62362e-06	19.9351	-0.0362881	0.0280561	0.195868	-0.0159482	0.0333256	0.632255	-0.021966	0.0673667	0.744374
genus	1204	genus.Anaerotruncus.id.2054	rs17734739	2	211663702		T	C	0.0660052	0.014908	7.42772e-06	19.6002	-0.0187421	0.0181325	0.301312	0.0272488	0.0215186	0.20541	0.0722013	0.0435083	0.0970175
genus	1205	genus.Anaerotruncus.id.2054	rs34449434	12	76523655		A	C	-0.0497004	0.0113402	9.85065e-06	19.2054	-0.002765	0.0132216	0.834349	0.0142087	0.0156639	0.364353	0.0322901	0.0316299	0.307316
genus	1206	genus.Anaerotruncus.id.2054	rs7155595	14	77502546		C	A	0.0539336	0.0118903	7.54982e-06	20.5722	0.00225085	0.0137444	0.869916	0.027644	0.016318	0.0902506	0.0807961	0.0330306	0.0144414
genus	1207	genus.Anaerotruncus.id.2054	rs115414803	4	88163243		A	C	-0.144356	0.0317524	6.83473e-06	20.6644	0.00580509	0.0262047	0.824681	0.0322963	0.0311544	0.299897	-0.0684966	0.0627215	0.2748
genus	1208	genus.Bacteroides.id.918	rs66710942	3	77215327	ENSG00000185008	C	T	0.0488038	0.0107412	5.86259e-06	20.642	0.00946018	0.0126525	0.454644	0.0179229	0.0149861	0.23171	-0.00525215	0.0303478	0.8626
genus	1209	genus.Bacteroides.id.918	rs13207588	6	41519430	ENSG00000137166	A	G	-0.059205	0.0131195	7.48504e-06	20.3627	-0.00321619	0.0160722	0.841395	-0.0204746	0.0190039	0.281307	-0.0838268	0.038633	0.03002
genus	1210	genus.Bacteroides.id.918	rs2366421	3	62019400	ENSG00000144724	T	A	-0.0528153	0.0117124	7.64945e-06	20.3319	-0.0217549	0.0164899	0.187074	-0.0232883	0.0194524	0.231232	-0.0217742	0.039708	0.583448
genus	1211	genus.Bacteroides.id.918	rs1340391	1	102960989		T	C	-0.0592004	0.0132244	6.7301e-06	20.0377	-0.0301376	0.0185614	0.104446	0.0313543	0.0218332	0.150978	-0.0538519	0.0445441	0.226679
genus	1212	genus.Bacteroides.id.918	rs495004	9	112855426	ENSG00000157654	C	G	-0.0607475	0.0129865	3.42092e-06	21.8787	0.0127574	0.0150704	0.397261	-0.0158114	0.0178392	0.375438	-0.0407082	0.0361965	0.26074
genus	1213	genus.Bacteroides.id.918	rs6795673	3	10593224		C	T	0.0538565	0.0105251	3.37909e-07	26.1803	-0.00012145	0.0126201	0.992322	-0.00364644	0.014969	0.807542	0.0204445	0.0302763	0.499507
genus	1214	genus.Bacteroides.id.918	rs28757219	6	29143451	ENSG00000204700	T	A	0.0818398	0.0170319	1.2942e-06	23.0859	0.0198545	0.0192919	0.303402	-0.0885734	0.0232757	0.000141576	0.000797565	0.0463625	0.986275
genus	1215	genus.Bacteroides.id.918	rs9507307	13	24910476		C	T	0.0604456	0.0129128	2.1271e-06	21.91	-0.00655999	0.0146907	0.655206	-0.0145233	0.0174346	0.404836	-0.0459001	0.0352228	0.192527
genus	1216	genus.Bacteroides.id.918	rs11585893	1	10644351	ENSG00000142655	A	G	-0.0740746	0.0147633	1.79511e-06	25.1722	-0.0331009	0.0147534	0.0248576	-0.00599408	0.0174738	0.731574	-0.0228065	0.0352991	0.518219
genus	1217	genus.Bacteroides.id.918	rs17619981	19	24342250		T	G	0.0880978	0.0187002	2.68683e-06	22.1913	0.00785872	0.0184883	0.670791	0.041907	0.021827	0.0548631	-0.000855957	0.0442911	0.984581
genus	1218	genus.Bacteroides.id.918	rs2023437	14	22045949	ENSG00000169208	T	C	-0.0782325	0.0167634	5.01824e-06	21.7771	0.0239134	0.0191872	0.212647	-0.00963557	0.0227758	0.67225	0.0487327	0.0460069	0.289487
genus	1219	genus..Ruminococcustorquesgroup.id.14377	rs13154778	5	56952803		T	A	0.0563358	0.0129526	7.15746e-06	18.9149	-0.00633405	0.0145566	0.663467	0.0100491	0.0172532	0.560267	0.0681425	0.0348828	0.0507645
genus	1220	genus..Ruminococcustorquesgroup.id.14377	rs1475330	6	67262102		T	C	0.0523492	0.01182	8.13435e-06	19.6125	-0.00789467	0.0149071	0.596396	-0.00741031	0.0175287	0.672476	-0.0402905	0.0357088	0.259191
genus	1221	genus..Ruminococcustorquesgroup.id.14377	rs35866622	19	49218060	ENSG00000176909	T	C	-0.0612024	0.0109421	2.21337e-08	31.2812	-0.00662167	0.0133567	0.620066	0.019196	0.0157642	0.22334	0.0131346	0.0319409	0.680915
genus	1222	genus..Ruminococcustorquesgroup.id.14377	rs773123	12	56494998	ENSG00000065361	T	A	0.0824005	0.0173862	1.58956e-06	22.4595	-0.0213828	0.0192544	0.266767	0.0346852	0.0227749	0.12777	-0.0582347	0.0463546	0.209012
genus	1223	genus..Ruminococcustorquesgroup.id.14377	rs10904297	10	4639762		A	G	-0.167804	0.0389812	2.68713e-06	18.5191	0.0152182	0.0439971	0.729426	0.0224128	0.0516062	0.664067	-0.0396943	0.105778	0.707467
genus	1224	genus..Ruminococcustorquesgroup.id.14377	rs77034621	8	76769843		T	G	-0.151553	0.0335878	6.06872e-06	20.3547	-0.0454292	0.0500858	0.364392	-0.053752	0.058181	0.355551	0.116258	0.118309	0.325772
genus	1225	genus..Ruminococcustorquesgroup.id.14377	rs12434631	14	26130404		A	G	0.074697	0.0153401	2.77247e-06	23.7084	-0.00454275	0.0205053	0.824672	-0.000344194	0.0243114	0.988704	0.0762405	0.0492832	0.121866
genus	1226	genus..Ruminococcustorquesgroup.id.14377	rs73130967	7	54781314		A	T	0.0770375	0.0168264	3.70741e-06	20.9589	-0.017273	0.0228497	0.449684	-0.0134978	0.0267915	0.614397	-0.0774301	0.0549117	0.158515
genus	1227	genus..Ruminococcustorquesgroup.id.14377	rs1972694	15	25326425		T	A	-0.0614094	0.0137321	8.92829e-06	19.9963	-0.0419537	0.0165212	0.0111048	0.0175249	0.0195242	0.369401	-0.0426209	0.0396432	0.282325
genus	1228	genus..Ruminococcustorquesgroup.id.14377	rs4073731	11	132663147	ENSG00000183715	T	C	0.0651948	0.0142221	4.0525e-06	21.0111	0.00805746	0.0171287	0.638065	0.0232201	0.0202841	0.252315	-0.0916769	0.0410636	0.0255782
genus	1229	genus..Ruminococcustorquesgroup.id.14377	rs10967781	9	27225258	ENSG00000120156	C	A	0.0507994	0.0113322	8.36865e-06	20.0927	0.0149892	0.0139142	0.281364	-0.0114506	0.0164712	0.486937	-0.0550084	0.0334342	0.0999125
genus	1230	genus.Actinomyces.id.423	rs35011108	6	133007480	ENSG00000112299	A	G	0.232634	0.0512044	6.33832e-06	20.6293	0.0332159	0.0251464	0.186534	0.00895066	0.0299121	0.764763	-0.0521709	0.0600248	0.384762
genus	1231	genus.Actinomyces.id.423	rs34583783	6	67207371		G	T	0.126596	0.0268461	4.48529e-06	22.2311	0.00934727	0.0265047	0.724341	-0.0603456	0.0313429	0.0541876	-0.00353315	0.063356	0.955528
genus	1232	genus.Actinomyces.id.423	rs2715439	15	99492313	ENSG00000140443	C	T	0.0746684	0.0164822	6.27e-06	20.5177	-0.0162572	0.012612	0.197389	-0.00916015	0.0149676	0.54054	0.00968536	0.0302864	0.749126
genus	1233	genus.Actinomyces.id.423	rs4146653	10	4782841		G	A	0.0985224	0.0214182	4.49647e-06	21.1537	-0.0316636	0.0181847	0.0816432	-0.0160737	0.0214561	0.453771	-0.0806603	0.0436529	0.0646368
genus	1234	genus.Actinomyces.id.423	rs4073240	6	169224781		G	A	0.0749687	0.0167368	7.94274e-06	20.0585	-0.000516495	0.0129986	0.968305	0.0128924	0.0153738	0.401697	0.00678316	0.0311507	0.827622
genus	1235	genus.Actinomyces.id.423	rs7915461	10	127532121	ENSG00000089876	T	C	0.18776	0.0401636	5.91984e-06	21.8462	-0.00681177	0.0248254	0.783787	-0.037473	0.029821	0.208899	0.0014996	0.0594763	0.979885
genus	1236	genus.Actinomyces.id.423	rs71315246	3	101352439		A	G	-0.0969809	0.021925	9.82978e-06	19.5603	0.0330675	0.0184431	0.072981	0.0369343	0.0217765	0.0898732	0.0355057	0.0443915	0.423809
genus	1237	genus.Actinomyces.id.423	rs10787984	10	121356829		G	C	0.094316	0.0213513	9.62305e-06	19.5077	0.0171161	0.0210342	0.415801	0.00970038	0.0247723	0.695367	0.0624477	0.0503943	0.215278
genus	1238	genus.Adlercreutzia.id.812	rs7680684	4	171281359		C	T	-0.083381	0.0168901	9.76904e-07	24.3649	0.0238364	0.0132692	0.0724369	0.00798038	0.0157516	0.612408	-0.0180202	0.0318334	0.571342
genus	1239	genus.Adlercreutzia.id.812	rs2147798	1	201061818	ENSG00000081248	C	G	0.0922959	0.0192121	1.39877e-06	23.0732	0.00390666	0.0145678	0.788568	0.00689741	0.0173082	0.690257	0.0211356	0.0349481	0.545331
genus	1240	genus.Adlercreutzia.id.812	rs80078995	5	94059857	ENSG00000175471	A	T	-0.11324	0.0232586	1.57358e-06	23.6987	0.00399062	0.0179441	0.824009	0.035941	0.0212226	0.0903566	0.000856028	0.0430323	0.984129
genus	1241	genus.Adlercreutzia.id.812	rs2717140	18	75009770		C	T	-0.119225	0.0251081	2.04594e-06	22.5425	-0.0255234	0.0210725	0.225811	0.00235171	0.0250619	0.925239	-0.0725953	0.050554	0.151003
genus	1242	genus.Adlercreutzia.id.812	rs9490822	6	123909083	ENSG00000186439	C	T	-0.0734512	0.0155789	2.54421e-06	22.2238	0.00454934	0.0126843	0.71985	0.00154722	0.0150082	0.917891	0.0141137	0.0304223	0.642703
genus	1243	genus.Adlercreutzia.id.812	rs6664405	1	69444163		T	C	-0.0953084	0.0210752	5.23422e-06	20.4462	-0.00488575	0.01812	0.787443	0.00106808	0.021324	0.960052	-0.00449639	0.0434143	0.917511
genus	1244	genus.Adlercreutzia.id.812	rs12522517	5	31991834	ENSG00000133401	A	T	-0.104884	0.0234695	4.41254e-06	19.9668	-0.00880339	0.0178178	0.621249	-0.0163149	0.0212314	0.442229	0.0387671	0.0426673	0.363566
genus	1245	genus.Adlercreutzia.id.812	rs13231526	7	48844151		C	A	0.143237	0.0311654	4.81355e-06	21.1182	-0.00516863	0.0231028	0.822972	0.0114922	0.0273939	0.674837	0.0739368	0.0556514	0.183989
genus	1246	genus.Adlercreutzia.id.812	rs1046175	10	135204950	ENSG00000148832	C	G	0.112758	0.0255994	6.35889e-06	19.3966	0.0222122	0.0249295	0.372929	0.0290317	0.0294283	0.323876	0.00916638	0.0600529	0.878683
genus	1247	genus.Adlercreutzia.id.812	rs55719207	3	105355971		G	A	-0.0699243	0.0158036	9.60505e-06	19.5721	0.00466066	0.0129403	0.718722	-0.0148949	0.0153491	0.331845	0.017517	0.0310723	0.572925
genus	1248	genus.Adlercreutzia.id.812	rs9915817	17	48864179		T	C	0.0749219	0.016833	8.21673e-06	19.8056	0.0097021	0.0139162	0.48569	-0.00478248	0.016547	0.772563	0.0257675	0.0334011	0.440436
genus	1249	genus.Adlercreutzia.id.812	rs11604400	11	98386085		C	T	-0.102524	0.0234834	9.74463e-06	19.0557	0.0146138	0.0206766	0.479704	0.0272722	0.0244942	0.26553	0.0535942	0.0496348	0.280244
genus	1250	genus.Akkermansia.id.4037	rs11729256	4	95027272		T	C	0.0750473	0.0150184	6.58393e-07	24.966	-0.0154026	0.0168468	0.360572	0.020361	0.0198965	0.306145	-0.0921434	0.0404152	0.0226126
genus	1251	genus.Akkermansia.id.4037	rs4936098	11	130280667	ENSG00000134917	A	G	0.0649225	0.0135934	1.10359e-06	22.8067	-0.0213156	0.0132272	0.107071	-0.00318203	0.015683	0.839215	-0.00229851	0.031751	0.94229
genus	1252	genus.Akkermansia.id.4037	rs9349825	6	56341481	ENSG00000151914	A	G	-0.0703407	0.0147133	2.59886e-06	22.8518	-0.00571168	0.0161559	0.723687	0.039773	0.0191289	0.0375985	-0.0166357	0.0389627	0.669404
genus	1253	genus.Akkermansia.id.4037	rs74542928	4	100544188	ENSG00000138823	T	C	0.112623	0.0236434	1.4802e-06	22.6858	0.0187925	0.0298387	0.528823	-0.025264	0.034997	0.470362	0.100753	0.0717035	0.159983
genus	1254	genus.Akkermansia.id.4037	rs2602429	16	81063149	ENSG00000166451	C	T	0.0745352	0.0156201	2.71569e-06	22.7656	0.0145532	0.014393	0.311954	0.0307546	0.0170892	0.0719167	0.00749806	0.0345393	0.82814
genus	1255	genus.Akkermansia.id.4037	rs61779207	1	41074472		G	A	-0.0760539	0.0167769	6.32116e-06	20.5468	-0.0271847	0.0151319	0.0724119	-0.00454658	0.018047	0.801096	-0.0210396	0.0363029	0.562213
genus	1256	genus.Akkermansia.id.4037	rs11184341	1	105422565		G	C	0.0655855	0.0142236	4.06353e-06	21.2579	0.00144765	0.0141402	0.918456	-0.000619331	0.0167557	0.970515	0.072592	0.0338912	0.0322003
genus	1257	genus.Akkermansia.id.4037	rs4242783	10	5064327		G	A	0.0685454	0.0147701	2.99799e-06	21.5336	-0.0207125	0.0140553	0.140578	-0.00533905	0.016681	0.748918	-0.0517622	0.0336543	0.124035
genus	1258	genus.Akkermansia.id.4037	rs117107102	18	49473635		A	G	0.204406	0.0431629	3.01139e-06	22.4178	-0.0159581	0.0301497	0.5966	0.0175139	0.0354893	0.62166	0.17449	0.0682327	0.0105495
genus	1259	genus.Akkermansia.id.4037	rs941682	20	31867840		G	A	-0.0632957	0.0143777	9.17126e-06	19.3775	0.00455825	0.0141462	0.747281	-0.017921	0.0167318	0.284134	-0.0285885	0.0339331	0.399509
genus	1260	genus.Akkermansia.id.4037	rs12908520	15	97570657		G	A	0.061772	0.0130954	2.26482e-06	22.2471	0.0138338	0.0127547	0.278096	-0.0130387	0.0151002	0.387873	-0.00741754	0.0305759	0.80832
genus	1261	genus.Akkermansia.id.4037	rs111862613	12	130309670	ENSG00000151952	T	C	0.0911199	0.0196748	3.39236e-06	21.4452	-0.00018647	0.0167817	0.991134	0.0161549	0.019977	0.418704	0.0372626	0.0401812	0.353737
genus	1262	genus.Alistipes.id.968	rs67281112	7	135778919		G	C	0.0634575	0.0137846	3.91578e-06	21.1898	-0.00117164	0.015714	0.940565	0.00900441	0.0185989	0.628288	0.0085521	0.0377021	0.820553
genus	1263	genus.Alistipes.id.968	rs11769002	7	62443498		G	A	-0.0528793	0.0109389	1.44962e-06	23.3657	-0.00388319	0.0128661	0.762792	0.000390315	0.0152377	0.979564	0.0178351	0.0308387	0.563037
genus	1264	genus.Alistipes.id.968	rs7129639	11	17511427		C	A	-0.0524955	0.0109584	1.78422e-06	22.9458	-0.00660353	0.0134429	0.623265	0.0087681	0.0158919	0.58113	-0.00186272	0.0322078	0.95388
genus	1265	genus.Alistipes.id.968	rs11958296	5	177755179	ENSG00000050767	A	G	-0.0981222	0.0218272	9.29574e-06	20.2062	-0.060874	0.030796	0.0480773	0.075734	0.0360615	0.0357174	-0.0315515	0.0736791	0.668486
genus	1266	genus.Alistipes.id.968	rs1689282	9	14080129		A	C	-0.0520061	0.0113942	5.27578e-06	20.8301	0.014091	0.013516	0.297162	-0.0179479	0.0159834	0.261476	0.0327282	0.0323828	0.312176
genus	1267	genus.Alistipes.id.968	rs8130320	21	40580258	ENSG00000185658	A	G	-0.049002	0.010717	4.83612e-06	20.904	0.00362802	0.0127272	0.775597	-0.0135599	0.0150529	0.367688	0.0323673	0.0305185	0.288881
genus	1268	genus.Alistipes.id.968	rs2875322	11	130887552		T	C	-0.0580945	0.0131432	8.77703e-06	19.5351	0.0105678	0.0168442	0.530409	-0.0467179	0.0199953	0.0194684	0.0186998	0.0403875	0.643358
genus	1269	genus.Alistipes.id.968	rs2290844	10	127787142	ENSG00000148848	C	T	0.0813969	0.0191632	9.10135e-06	18.0398	-0.00099902	0.0199094	0.95998	0.0220191	0.0238994	0.356881	-0.0196478	0.0475725	0.679601
genus	1270	genus.Alistipes.id.968	rs2450745	8	144428720		A	C	-0.080524	0.0184702	7.11836e-06	19.0046	0.0429681	0.0247447	0.0824822	0.0344333	0.029274	0.239498	-0.0735427	0.0595172	0.216587
genus	1271	genus.Alistipes.id.968	rs34417064	17	52776479		A	G	-0.048202	0.0106868	7.00749e-06	20.3414	0.00374106	0.0126946	0.768224	-0.00233807	0.0150232	0.876324	-0.00929993	0.0304252	0.759859
genus	1272	genus.Alistipes.id.968	rs1107244	13	38057357		G	A	0.0758558	0.0171182	3.59059e-06	19.6341	-0.00073097	0.0235262	0.975213	-0.0312548	0.0279075	0.262737	0.000263886	0.0564167	0.996268
genus	1273	genus.Alistipes.id.968	rs12990744	2	178000949		C	T	-0.0776618	0.0172986	8.20725e-06	20.1531	-0.00855672	0.0208972	0.682197	0.01966	0.0245803	0.423811	-0.0313247	0.0502321	0.532891
genus	1274	genus.Alistipes.id.968	rs4810359	20	41191335	ENSG00000196090	A	G	-0.0652428	0.0146155	7.49669e-06	19.9244	-0.00013495	0.0192205	0.994398	0.0170732	0.0227295	0.452563	-0.00380285	0.0462558	0.934477
genus	1275	genus.Allisonella.id.2174	rs602075	9	79110160	ENSG00000187210	A	G	0.168974	0.0296976	3.56575e-08	32.3541	-0.00343379	0.0143471	0.810844	-0.0189133	0.0169881	0.265568	0.00720806	0.0345037	0.834521
genus	1276	genus.Allisonella.id.2174	rs6742198	2	33607071	ENSG00000049323	G	A	0.149152	0.0316484	3.34514e-06	22.1963	-0.000544873	0.0148471	0.970725	-0.00363676	0.0175606	0.835933	-0.0281848	0.035565	0.428077
genus	1277	genus.Allisonella.id.2174	rs35778461	9	100150556		C	T	0.146679	0.0297186	1.2063e-06	24.3449	-0.00125632	0.0150584	0.93351	-0.00740078	0.0178123	0.677785	-0.0463435	0.0360968	0.199188
genus	1278	genus.Allisonella.id.2174	rs1901739	5	114286707		T	G	0.115769	0.0248626	3.58801e-06	21.6679	0.000223235	0.0126628	0.985935	-0.0167119	0.0149829	0.264681	0.0341567	0.0303712	0.260741
genus	1279	genus.Allisonella.id.2174	rs76904847	7	137968010		G	A	0.148523	0.0334857	6.08751e-06	19.6607	0.011079	0.0167912	0.509377	-0.000615905	0.0197755	0.975154	-0.0644759	0.0403527	0.110086
genus	1280	genus.Allisonella.id.2174	rs35110698	12	28018998		T	C	-0.146322	0.0320852	5.72322e-06	20.7845	-0.0229137	0.0179804	0.202531	0.0253679	0.0212164	0.231823	-0.0131187	0.0431031	0.760855
genus	1281	genus.Allisonella.id.2174	rs7898615	10	122413451		T	G	0.167966	0.0373586	8.87277e-06	20.2019	0.0246562	0.0184203	0.180722	0.0179378	0.0218528	0.411733	-0.00848739	0.0441736	0.847635
genus	1282	genus.Allisonella.id.2174	rs594561	11	88632972	ENSG00000168959	C	T	0.112231	0.0251681	9.41103e-06	19.8725	-0.0165279	0.0126078	0.18988	0.0063173	0.0149352	0.672309	0.00668466	0.0302499	0.825107
genus	1283	genus.Allisonella.id.2174	rs685403	18	75370866		G	C	-0.175203	0.0404474	4.88394e-06	18.7513	0.0182075	0.0186049	0.327759	0.0114844	0.0221776	0.604571	0.0329193	0.0446349	0.460804
genus	1284	genus.Alloprevotella.id.961	rs58212166	4	189076705		A	G	-0.161506	0.0359102	7.93614e-06	20.2139	0.00597377	0.0162743	0.713569	0.0239361	0.0193169	0.215298	-0.0369704	0.0390233	0.343439
genus	1285	genus.Alloprevotella.id.961	rs17380632	3	79794395	ENSG00000169855	A	T	0.125564	0.0280409	9.27121e-06	20.0381	-0.0101055	0.0149127	0.497995	0.00620271	0.0176283	0.724943	-0.0403082	0.0357376	0.259365
genus	1286	genus.Alloprevotella.id.961	rs34619204	21	40993008	ENSG00000183778	G	A	-0.156037	0.0344392	8.8419e-06	20.5144	0.0352449	0.0167255	0.0350962	-0.0127237	0.019839	0.521298	0.0354088	0.0401132	0.377387
genus	1287	genus.Alloprevotella.id.961	rs4680035	3	152805600		A	G	-0.119599	0.0259446	4.99052e-06	21.2361	0.00744382	0.0129979	0.566852	0.0359001	0.0153742	0.0195384	0.0442908	0.0311024	0.154437
genus	1288	genus.Alloprevotella.id.961	rs4364940	1	234126516	ENSG00000183780	A	G	0.126418	0.0282207	8.58353e-06	20.0535	0.0128172	0.0136925	0.349237	-0.00998645	0.0161844	0.537207	-0.056695	0.0328782	0.0846369
genus	1289	genus.Alloprevotella.id.961	rs2154444	21	36053643	ENSG00000159212	T	G	0.138234	0.0308961	8.36755e-06	20.0049	0.0112479	0.0143274	0.432417	0.0167931	0.016976	0.322551	-0.00266644	0.0343088	0.938052
genus	1290	genus.Anaerofilum.id.2053	rs712981	3	129686434		A	C	0.10076	0.0202902	6.83115e-07	24.6505	-0.00132173	0.012969	0.918824	0.0272103	0.015371	0.0766885	0.00437889	0.0310456	0.887833
genus	1291	genus.Anaerofilum.id.2053	rs816292	12	117811409		T	C	-0.113003	0.02204	2.64038e-07	26.2772	0.0155937	0.013911	0.262302	0.00808563	0.0164915	0.623927	0.0151272	0.0333193	0.649824
genus	1292	genus.Anaerofilum.id.2053	rs79598899	2	191139151	ENSG00000198130	C	T	0.182586	0.0357284	3.74728e-07	26.1049	-0.0607986	0.0304385	0.0457783	-0.0095557	0.0355451	0.788058	-0.227404	0.077965	0.00353704
genus	1293	genus.Anaerofilum.id.2053	rs4506496	1	247145690		G	A	0.10309	0.0212861	1.4866e-06	23.4457	-0.00601486	0.013887	0.664921	-0.0137463	0.0164446	0.403203	0.00937576	0.0333626	0.778691
genus	1294	genus.Anaerofilum.id.2053	rs17105491	10	125294406		G	C	-0.193107	0.0411187	1.56819e-06	22.0466	-0.0505693	0.0264149	0.0555661	0.0177813	0.0309923	0.566148	-0.0467786	0.0632033	0.459221
genus	1295	genus.Anaerofilum.id.2053	rs10794359	11	1051715		T	C	-0.0953524	0.02006	2.23496e-06	22.5854	-0.0149979	0.0127883	0.24088	0.0233171	0.0151562	0.123938	0.0568958	0.0306749	0.0636239
genus	1296	genus.Anaerofilum.id.2053	rs17096874	14	30991358		C	T	-0.126337	0.0268919	2.8603e-06	22.062	0.0233606	0.0154944	0.131635	0.0129719	0.0183795	0.480325	-0.0108936	0.0371415	0.769292
genus	1297	genus.Anaerofilum.id.2053	rs1563175	2	3838940	ENSG00000214866	A	C	0.0923834	0.0202157	5.53848e-06	20.8755	-0.00353285	0.0126463	0.77997	0.0214821	0.0150031	0.152188	-0.0365947	0.0303612	0.228084
genus	1298	genus.Anaerofilum.id.2053	rs17012738	2	76698142		T	G	0.0903417	0.0200239	7.24168e-06	20.3472	0.00744533	0.0126368	0.555743	-0.0133385	0.0149251	0.371484	-0.0790563	0.0301449	0.0087277
genus	1299	genus.Anaerofilum.id.2053	rs9299345	9	104339812	ENSG00000198785	T	C	-0.1364	0.0302372	8.04309e-06	20.341	-0.00261591	0.0214426	0.902902	0.0181727	0.0254179	0.474636	-0.00814981	0.0512698	0.873701
genus	1300	genus.Anaerofilum.id.2053	rs4244069	12	67167461		G	A	-0.146775	0.0326594	9.81202e-06	20.1888	0.00626276	0.0190103	0.741822	0.0253272	0.0226147	0.262736	0.0542921	0.0453615	0.231355
genus	1301	genus.CandidatusSoleaferrea.id.11350	rs4294381	1	224688107		T	C	0.112197	0.023186	1.3685e-06	23.4081	0.0112232	0.017331	0.517259	0.00361186	0.0205463	0.860458	-0.00333961	0.0416774	0.936134
genus	1302	genus.CandidatusSoleaferrea.id.11350	rs10090365	8	138638199		A	G	-0.0834413	0.0180989	4.17309e-06	21.248	0.0019145	0.012604	0.879269	0.00489136	0.0149423	0.743402	-0.0262519	0.0302403	0.385334
genus	1303	genus.CandidatusSoleaferrea.id.11350	rs4678258	3	137945192	ENSG00000114098	T	C	0.0986136	0.0215646	5.53183e-06	20.9049	-0.00530767	0.014825	0.720328	-0.020169	0.0175363	0.25009	0.0394563	0.0355778	0.267423
genus	1304	genus.CandidatusSoleaferrea.id.11350	rs386526	10	82879688		C	G	0.0818459	0.0180086	8.33076e-06	20.6486	0.00942528	0.0127666	0.460346	-0.0142168	0.0151238	0.347203	0.000401726	0.0306003	0.989526
genus	1305	genus.CandidatusSoleaferrea.id.11350	rs36155147	7	352368		C	T	0.104966	0.0240995	5.41138e-06	18.9642	-0.0159623	0.0135209	0.237775	0.00906227	0.0160394	0.572074	0.0382203	0.0324787	0.239283
genus	1306	genus.CandidatusSoleaferrea.id.11350	rs9973954	2	19885907		A	G	0.0892075	0.0195401	5.94796e-06	20.8356	-0.0263491	0.0132359	0.0465093	-0.0157521	0.015685	0.315245	0.0175321	0.0317093	0.580331
genus	1307	genus.CandidatusSoleaferrea.id.11350	rs6881988	5	172758774		G	C	-0.0819131	0.018185	9.22889e-06	20.2832	0.0047966	0.0126412	0.704361	0.00373689	0.0149809	0.803018	0.0285229	0.0303629	0.347525
genus	1308	genus.CandidatusSoleaferrea.id.11350	rs11153159	6	109376647	ENSG00000080546	G	C	-0.12805	0.0285446	4.41523e-06	20.1172	-0.0316323	0.0180348	0.0794383	-0.0133988	0.0214154	0.531536	-0.0255484	0.0432066	0.554314
genus	1309	genus.CandidatusSoleaferrea.id.11350	rs10809135	9	10611282	ENSG00000153707	T	C	0.0834858	0.0182426	5.47174e-06	20.9366	0.0189929	0.0128427	0.13917	0.00860586	0.0151955	0.571162	0.0757117	0.030766	0.0138596
genus	1310	genus.CandidatusSoleaferrea.id.11350	rs7400877	14	76403542	ENSG00000119685	T	C	-0.0951085	0.0212799	9.29448e-06	19.9691	0.0196038	0.0153977	0.20296	0.0179082	0.01829	0.327517	0.0435035	0.0369746	0.239364
genus	1311	genus.CandidatusSoleaferrea.id.11350	rs6489992	12	115352769		A	G	-0.0840437	0.0187031	7.88786e-06	20.1857	-0.00680757	0.0130633	0.602281	0.020072	0.015461	0.194206	0.0495914	0.0313131	0.113256
genus	1312	genus.CandidatusSoleaferrea.id.11350	rs6494306	15	62394540		A	G	-0.0969304	0.0214221	5.80051e-06	20.467	0.0340479	0.0134764	0.011521	0.0224354	0.0159997	0.160845	0.024421	0.0323051	0.44968
genus	1313	genus.CandidatusSoleaferrea.id.11350	rs12500231	4	52935445	ENSG00000163071	A	T	0.0813853	0.0182696	7.67641e-06	19.8379	0.0132075	0.0126756	0.297432	0.01642	0.0150116	0.274034	-0.0620311	0.0303957	0.0412724
genus	1314	genus.CandidatusSoleaferrea.id.11350	rs2193878	3	190349049	ENSG00000196083	T	A	0.228255	0.0509241	9.45546e-06	20.0776	-0.0393773	0.0407934	0.334401	0.101355	0.0485255	0.036735	0.111858	0.0974267	0.250919
genus	1315	genus.CandidatusSoleaferrea.id.11350	rs830149	19	47991441	ENSG00000105402	C	G	0.184647	0.0397237	9.58382e-06	21.5979	-0.0110507	0.0266049	0.677877	0.00654145	0.0317301	0.836667	0.0636812	0.0635025	0.315951
genus	1316	genus.Catenibacterium.id.2153	rs12404911	1	240118443		C	T	0.140717	0.0304142	2.79891e-06	21.3931	0.0103766	0.0162672	0.523546	0.00945839	0.0191658	0.621657	0.0109853	0.0391622	0.779089
genus	1317	genus.Catenibacterium.id.2153	rs73128290	7	57364320		A	G	0.129726	0.0284563	4.29372e-06	20.7698	-0.00376979	0.013769	0.784247	-0.00879985	0.0163421	0.590249	0.0441787	0.0329909	0.180533
genus	1318	genus.Catenibacterium.id.2153	rs212393	6	159485742		G	A	-0.135254	0.0286209	3.62489e-06	22.3185	0.00524153	0.0155652	0.736307	0.0438815	0.0184437	0.0173496	-0.00837421	0.0374219	0.82293
genus	1319	genus.Catenibacterium.id.2153	rs7742829	6	105089665		C	T	0.11411	0.0251099	5.60729e-06	20.6391	-0.00568151	0.0127147	0.654986	0.0116404	0.0150477	0.439184	0.0192957	0.0304909	0.526843
genus	1320	genus.ChristensenellaceaeR.7group.id.11283	rs78521377	10	126448374	ENSG00000203791	C	T	0.124992	0.0274797	5.60674e-06	20.6857	-0.0635675	0.0370363	0.0860974	-0.072578	0.0433103	0.0937843	0.0310771	0.0891904	0.727513
genus	1321	genus.ChristensenellaceaeR.7group.id.11283	rs62467127	7	118096925		C	T	0.114108	0.0251983	3.25362e-06	20.5033	0.0370093	0.0407448	0.36371	-0.119604	0.047986	0.0126859	-0.00829841	0.0976808	0.932298
genus	1322	genus.ChristensenellaceaeR.7group.id.11283	rs17081797	18	67555560	ENSG00000150637	A	G	-0.0904325	0.0204253	3.34031e-06	19.6001	0.0209989	0.0256801	0.413522	0.0133881	0.030397	0.659619	0.0645328	0.0617007	0.295607
genus	1323	genus.ChristensenellaceaeR.7group.id.11283	rs62132810	19	49279227		A	G	-0.0828853	0.0179623	5.66711e-06	21.29	-0.00186013	0.0181611	0.91842	-0.051853	0.0215123	0.0159357	-0.0617616	0.0436041	0.156654
genus	1324	genus.ChristensenellaceaeR.7group.id.11283	rs10461257	4	156131004	ENSG00000185149	A	G	-0.0551969	0.0122069	6.50746e-06	20.4439	0.0236657	0.0133817	0.0769751	-0.00245037	0.0158527	0.87716	0.03145	0.0320631	0.326653
genus	1325	genus.ChristensenellaceaeR.7group.id.11283	rs62190261	2	230943099		A	C	0.0958394	0.0214723	8.74023e-06	19.9193	-0.0102491	0.0224638	0.64821	-0.00158883	0.026787	0.952702	-0.0315008	0.0539983	0.559647
genus	1326	genus.ChristensenellaceaeR.7group.id.11283	rs892686	9	83043376		A	G	0.0514099	0.011136	3.96861e-06	21.31	-0.0102267	0.0126595	0.41919	-0.00182434	0.0149933	0.903155	-0.00743571	0.0303673	0.806565
genus	1327	genus.ChristensenellaceaeR.7group.id.11283	rs999354	19	34076956		T	A	0.0580248	0.0117185	7.00695e-07	24.5148	0.0140469	0.0130425	0.281475	0.0194115	0.015453	0.209057	0.0101118	0.0312266	0.746072
genus	1328	genus.ChristensenellaceaeR.7group.id.11283	rs73952017	18	1779609		C	T	-0.0862164	0.0194354	8.45769e-06	19.676	0.002367	0.0207863	0.909338	0.0319379	0.0245552	0.193376	0.0465518	0.0499624	0.351473
genus	1329	genus.Barnesiella.id.944	rs2276875	4	5730954	ENSG00000072840	A	G	-0.0697176	0.0139537	4.65027e-07	24.9599	-0.0121322	0.0145734	0.405133	-0.0102733	0.0172395	0.551231	0.00899609	0.0349786	0.797033
genus	1330	genus.Barnesiella.id.944	rs2428166	6	110831148		G	A	-0.165859	0.0337309	8.50874e-07	24.172	0.0267961	0.0550166	0.626219	-0.066291	0.0642433	0.302131	0.0926124	0.130754	0.478762
genus	1331	genus.Barnesiella.id.944	rs79795328	4	114546595	ENSG00000145349	A	G	-0.0818645	0.0176441	4.23302e-06	21.5243	-0.000828805	0.0182406	0.963759	0.0426736	0.0216784	0.0490117	-0.0378974	0.0437015	0.385839
genus	1332	genus.Barnesiella.id.944	rs35177866	3	181589155		A	G	0.0917125	0.0190133	2.94763e-06	23.2635	-0.0216303	0.0241966	0.371354	0.0128318	0.0284548	0.652022	0.0875945	0.0581785	0.132166
genus	1333	genus.Barnesiella.id.944	rs13242616	7	122021518	ENSG00000081803	T	C	-0.0583747	0.0123176	2.29017e-06	22.4562	-0.00999294	0.0136512	0.464158	-0.00384432	0.0161612	0.81198	-0.0303455	0.0326902	0.353265
genus	1334	genus.Barnesiella.id.944	rs2057922	7	10076378		G	C	0.0915241	0.0194623	3.82634e-06	22.1117	0.0112565	0.0171499	0.511591	0.0231617	0.0203861	0.255895	0.027111	0.040973	0.508176
genus	1335	genus.Barnesiella.id.944	rs199035	6	23435415		G	A	0.0559495	0.0119716	3.00294e-06	21.8388	0.0183185	0.0127087	0.149468	-0.0208215	0.0150635	0.166894	0.033647	0.0305012	0.269968
genus	1336	genus.Barnesiella.id.944	rs62251337	3	44327429	ENSG00000173769	A	G	-0.0690763	0.0149374	4.24161e-06	21.3818	-0.0194116	0.0181228	0.284118	-0.00034198	0.0213845	0.987241	-0.00325648	0.0435233	0.940357
genus	1337	genus.Barnesiella.id.944	rs77455852	5	54107036		T	G	-0.0891491	0.0195601	3.16354e-06	20.7696	-0.0283825	0.0180121	0.115083	0.0653658	0.0209938	0.00184837	0.0644251	0.0431492	0.135417
genus	1338	genus.Barnesiella.id.944	rs11155559	6	148601905		T	C	0.0956023	0.0212961	8.91914e-06	20.1499	0.00395094	0.0218948	0.856799	0.0139345	0.0257721	0.588726	-0.0424254	0.052514	0.419155
genus	1339	genus.Barnesiella.id.944	rs12909713	15	87145913	ENSG00000273540	C	T	-0.0550716	0.0120039	4.94527e-06	21.045	-0.00267813	0.0126426	0.832236	0.0141746	0.0149462	0.342938	0.0283689	0.0302714	0.34868
genus	1340	genus.Barnesiella.id.944	rs28479800	1	206216607		A	T	-0.09152	0.0210002	7.93418e-06	18.9895	0.0267438	0.0201756	0.184988	0.0279495	0.023813	0.240512	-0.0132494	0.0486329	0.785286
genus	1341	genus.Barnesiella.id.944	rs76181748	8	105458416	ENSG00000147647	C	T	-0.0778559	0.017164	6.7766e-06	20.5724	-0.00282089	0.0150434	0.851256	0.0275596	0.0178458	0.122512	-0.0263417	0.0360164	0.464546
genus	1342	genus.Barnesiella.id.944	rs72684847	4	102616869		T	C	-0.114369	0.0253873	6.76169e-06	20.2917	0.0218424	0.0239166	0.361097	-0.0598687	0.0282651	0.0341657	-0.0924449	0.0573398	0.106912
genus	1343	genus.Barnesiella.id.944	rs28418786	8	25834694	ENSG00000221818	C	G	-0.0791324	0.0174957	6.47627e-06	20.4542	0.008898	0.0202936	0.661051	0.000725699	0.0238482	0.975724	-0.00653674	0.0485662	0.892933
genus	1344	genus.Bifidobacterium.id.436	rs182549	2	136616754	ENSG00000076003	C	T	0.119703	0.0127294	1.27822e-20	88.418	0.00685663	0.0129731	0.597134	-0.022952	0.015417	0.136555	-0.0470294	0.0311305	0.130861
genus	1345	genus.Bifidobacterium.id.436	rs56108664	5	537890		T	C	0.0729971	0.0157926	2.4402e-06	21.362	-0.0306371	0.0188034	0.103242	-0.0262212	0.0223014	0.239689	0.00656832	0.0452089	0.884483
genus	1346	genus.Bifidobacterium.id.436	rs2686790	7	48090746	ENSG00000164746	T	C	0.070741	0.0157926	7.49893e-06	20.0621	0.00948075	0.0178127	0.594556	-0.00201839	0.0210266	0.923527	0.0352719	0.0428393	0.410306
genus	1347	genus.Bifidobacterium.id.436	rs4567981	2	49906864		T	A	0.0562084	0.0117923	1.92831e-06	22.7167	0.000511251	0.0127125	0.967921	-0.00751981	0.0150491	0.617297	-0.0317143	0.0304703	0.297956
genus	1348	genus.Bifidobacterium.id.436	rs2491158	10	126089703	ENSG00000065154	G	A	0.0712624	0.015983	8.04716e-06	19.8766	-0.0325461	0.0185967	0.0801014	-0.0112888	0.0219659	0.607305	0.00709814	0.0446552	0.873705
genus	1349	genus.Bifidobacterium.id.436	rs76671854	5	169748189		C	G	-0.0846055	0.0184003	3.9567e-06	21.1389	0.00628584	0.0191257	0.742412	-0.0185207	0.0226819	0.414191	-0.0133884	0.045842	0.770245
genus	1350	genus.Bifidobacterium.id.436	rs75344046	21	31861790		C	T	0.232354	0.0505979	4.86354e-06	21.0771	-0.0292967	0.029904	0.327237	0.044278	0.0354546	0.211715	-0.0257122	0.0715135	0.719189
genus	1351	genus.Bifidobacterium.id.436	rs540489	17	72897722		T	G	-0.0637641	0.0138746	5.19458e-06	21.118	-0.0049643	0.0165952	0.764834	0.00736418	0.019641	0.707705	-0.0402267	0.0398421	0.312662
genus	1352	genus.Bifidobacterium.id.436	rs857444	6	14617591		C	T	0.0558234	0.0121219	3.57097e-06	21.2047	0.00954666	0.0130866	0.465697	-0.0187018	0.0154955	0.227463	0.0328966	0.0314347	0.295328
genus	1353	genus.Bifidobacterium.id.436	rs7322849	13	112859829		T	C	0.112428	0.0201813	1.08368e-08	31.0311	-0.0230777	0.02206	0.295501	0.027651	0.0261122	0.289632	-0.00530247	0.0526955	0.919848
genus	1354	genus.Bifidobacterium.id.436	rs10841473	12	20378911		G	C	-0.0624207	0.0129438	1.64522e-06	23.2526	-0.0236265	0.0150225	0.115779	-0.00428621	0.0177846	0.80955	-0.048708	0.0359995	0.17605
genus	1355	genus.Bifidobacterium.id.436	rs12022129	1	207003374	ENSG00000142224	G	A	0.0619356	0.0138937	7.99643e-06	19.8693	-0.0112559	0.0141371	0.425922	0.00879105	0.016753	0.599761	0.00891798	0.0339599	0.792855
genus	1356	genus.Bifidobacterium.id.436	rs55888705	4	1517826		A	G	0.0546319	0.0121139	6.67019e-06	20.3362	0.00624369	0.0140756	0.657344	0.00807341	0.0166211	0.627157	-0.00493814	0.0337386	0.883634
genus	1357	genus.Bifidobacterium.id.436	rs62181700	2	189805784		G	A	-0.0624643	0.0131205	2.17246e-06	22.6622	0.00961494	0.0147379	0.514147	0.0200952	0.0173883	0.247815	0.0370415	0.0353264	0.294385
genus	1358	genus.Bifidobacterium.id.436	rs5746486	22	18354272	ENSG00000243156	T	C	-0.0536216	0.0120801	8.99955e-06	19.7008	0.0230488	0.0129477	0.0750533	0.00570877	0.0153333	0.709659	0.0235996	0.0310693	0.447506
genus	1359	genus.Bilophila.id.3170	rs116261629	6	20505628		G	C	0.128112	0.0261358	8.62329e-07	24.0233	-0.00643921	0.0217564	0.767254	-0.0848941	0.026351	0.0012745	-0.0550658	0.0521917	0.291394
genus	1360	genus.Bilophila.id.3170	rs6793291	3	194419531		C	A	0.112729	0.0241633	3.1132e-06	21.7611	0.00788102	0.0287897	0.784282	0.0376693	0.0338886	0.266327	0.0574323	0.0692077	0.406621
genus	1361	genus.Bilophila.id.3170	rs1571225	9	4940871		C	T	0.0826826	0.0170621	1.12289e-06	23.4797	0.0048515	0.0170127	0.775515	0.0165727	0.0200992	0.409631	0.00828105	0.0407038	0.838786
genus	1362	genus.Bilophila.id.3170	rs3827020	20	61980991	ENSG00000101204	C	T	0.0766479	0.0160642	1.78875e-06	22.7621	0.0322405	0.0159538	0.0432932	0.019183	0.0189335	0.310975	0.0424829	0.0381686	0.265695
genus	1363	genus.Bilophila.id.3170	rs1241171	1	103299921		G	A	-0.0692654	0.0150148	4.24037e-06	21.2777	0.0017086	0.0179416	0.924131	-0.00906075	0.0212529	0.669868	-0.00967629	0.0430439	0.822135
genus	1364	genus.Bilophila.id.3170	rs7802841	7	138583840	ENSG00000122778	C	A	0.0670097	0.0137701	1.76952e-06	23.6775	0.00592917	0.0137422	0.666136	0.0104818	0.0163194	0.520685	0.0557763	0.0330413	0.0913966
genus	1365	genus.Bilophila.id.3170	rs8013541	14	67640571	ENSG00000171723	A	T	-0.0571991	0.0125673	5.47538e-06	20.7123	-0.000639686	0.0127395	0.959953	0.0200305	0.0150872	0.184296	-0.00762347	0.0305198	0.802751
genus	1366	genus.Bilophila.id.3170	rs72676854	8	109990939		T	C	0.123209	0.026882	5.62268e-06	21.0031	-0.00691619	0.0288753	0.810703	-0.0990643	0.0350265	0.00468015	-0.122391	0.069335	0.0775283
genus	1367	genus.Bilophila.id.3170	rs542415	15	50011554		T	C	-0.0613623	0.0133436	4.70948e-06	21.1441	0.0100623	0.01295	0.437153	-0.00187999	0.0153468	0.902503	0.0382575	0.0310421	0.217786
genus	1368	genus.Bilophila.id.3170	rs4798126	18	3765773	ENSG00000170579	G	A	0.073288	0.016799	7.14662e-06	19.0297	0.0186681	0.0158695	0.239454	0.019536	0.0189058	0.301447	0.0652942	0.0379776	0.0855638
genus	1369	genus.Bilophila.id.3170	rs1969927	12	100786847	ENSG00000179520	G	A	0.0564589	0.0126935	9.0722e-06	19.7804	-0.00654583	0.0134085	0.62542	0.00812716	0.0158343	0.607767	0.0154987	0.0321954	0.630236
genus	1370	genus.Bilophila.id.3170	rs60178956	8	90878338		G	A	-0.0624818	0.0141485	8.05619e-06	19.4993	0.00661755	0.0151231	0.661692	0.00354193	0.0178405	0.842628	0.0180389	0.0362975	0.619207
genus	1371	genus.Bilophila.id.3170	rs2728491	7	47211732		G	T	-0.0627416	0.0139456	6.33255e-06	20.2379	0.000249317	0.0148299	0.986587	-0.00341827	0.0175195	0.845305	-0.0404438	0.0355628	0.255433
genus	1372	genus.Bilophila.id.3170	rs2713349	7	9510367		A	T	0.0617228	0.0140174	8.63249e-06	19.3859	-0.0031735	0.013862	0.818919	-0.00316474	0.0163878	0.846868	0.0148194	0.0332375	0.655697
genus	1373	genus.Bilophila.id.3170	rs9899990	17	9121579	ENSG00000065320	A	G	-0.102702	0.0233878	9.06691e-06	19.2801	0.0208147	0.022718	0.359551	0.0222491	0.0270215	0.410287	0.0613332	0.0547621	0.262716
genus	1374	genus.Bilophila.id.3170	rs11069458	13	102402685	ENSG00000102466	T	C	-0.0680947	0.015503	7.71547e-06	19.2898	0.0356616	0.0163411	0.0290857	0.0175982	0.0192827	0.36143	-0.0378465	0.0390982	0.333053
genus	1375	genus.Blautia.id.1992	rs11149971	16	77238810	ENSG00000205078	C	T	0.117605	0.02339	1.03934e-06	25.2777	0.00702263	0.0275905	0.799086	0.0513393	0.0327778	0.117283	0.00763593	0.0665496	0.908651
genus	1376	genus.Blautia.id.1992	rs12453000	17	16895873		C	T	0.0625335	0.0129987	1.26117e-06	23.1406	0.00789156	0.0184433	0.668738	0.0328772	0.0217639	0.130883	-0.0400544	0.0444008	0.366997
genus	1377	genus.Blautia.id.1992	rs115043014	1	175757311		G	A	-0.206605	0.043992	5.186e-06	22.0475	0.0170501	0.0496915	0.731508	0.00593953	0.0579228	0.918326	0.093092	0.120342	0.439191
genus	1378	genus.Blautia.id.1992	rs67794373	7	124210039		C	T	0.0601709	0.0123443	1.00003e-06	23.7571	0.00546439	0.0151165	0.717736	-0.00537027	0.0179349	0.764612	-0.00969728	0.0363736	0.789776
genus	1379	genus.Blautia.id.1992	rs117001700	7	68396262		T	C	0.196414	0.0441122	8.83912e-06	19.8177	0.0556883	0.0552656	0.313624	0.0029041	0.0628529	0.963147	-0.113885	0.131449	0.386281
genus	1380	genus.Blautia.id.1992	rs72973581	19	1043103	ENSG00000064687	A	G	0.125169	0.0265408	1.73934e-06	22.2381	-0.0393356	0.0270297	0.145593	0.0175435	0.0320896	0.584583	-0.0767326	0.0647223	0.235794
genus	1381	genus.Blautia.id.1992	rs4926264	19	13420917	ENSG00000141837	T	C	0.0826207	0.0178239	5.10293e-06	21.4844	-0.00531273	0.0205878	0.796367	-0.0110909	0.0242716	0.647705	0.0151667	0.0493714	0.758693
genus	1382	genus.Blautia.id.1992	rs7860714	9	1866537		A	G	-0.0502178	0.0109853	4.09147e-06	20.8952	-0.00834454	0.0131976	0.527207	0.0219107	0.0156294	0.160947	0.01101	0.0316192	0.727688
genus	1383	genus.Blautia.id.1992	rs682885	11	87805911		A	G	-0.0493376	0.0107359	4.4908e-06	21.117	-0.0169225	0.0135478	0.21163	-0.00410615	0.015989	0.797324	-0.0312911	0.0325716	0.336709
genus	1384	genus.Blautia.id.1992	rs2788271	1	219117743		T	G	-0.0575596	0.0133492	7.16388e-06	18.59	-0.000647942	0.0166626	0.968981	-0.00311158	0.0198181	0.875239	0.0418975	0.0400503	0.295505
genus	1385	genus.Blautia.id.1992	rs3005511	6	74605806		A	G	0.0501085	0.0110768	6.18905e-06	20.4621	-0.00184226	0.0137702	0.893571	0.0256746	0.0162663	0.114475	0.0512328	0.0329962	0.120498
genus	1386	genus.Blautia.id.1992	rs16892041	6	9298640		T	C	-0.0622605	0.0141804	8.82028e-06	19.2753	-0.00456758	0.0153989	0.766759	-0.0184398	0.0182406	0.312053	-0.0595593	0.0368885	0.106403
genus	1387	genus.Butyricicoccus.id.2055	rs7322368	13	100213990	ENSG00000125304	T	C	0.0815733	0.0183167	5.5178e-06	19.8314	-0.00924081	0.0221544	0.676598	-0.0132428	0.0260682	0.611449	0.0200822	0.0530111	0.704815
genus	1388	genus.Butyricicoccus.id.2055	rs56221232	2	153453410	ENSG00000157827	T	C	0.0828027	0.0167401	7.6194e-07	24.4638	0.0180265	0.0209693	0.389975	-0.0133172	0.024834	0.591786	-0.00122788	0.0504548	0.980584
genus	1389	genus.Butyricicoccus.id.2055	rs2017189	4	7460153	ENSG00000184985	G	T	-0.0506956	0.011024	3.87256e-06	21.1451	-0.00385459	0.0126714	0.760978	0.00106977	0.0149735	0.943044	0.0435715	0.0303304	0.150843
genus	1390	genus.Butyricicoccus.id.2055	rs10084203	2	191304149	ENSG00000151690	A	G	0.0549699	0.0123563	8.58646e-06	19.789	-0.00604266	0.0188491	0.748528	-0.00674597	0.0221886	0.761106	-0.146961	0.0466123	0.00161689
genus	1391	genus.Butyricicoccus.id.2055	rs75238760	18	22899113	ENSG00000198795	T	A	0.0619423	0.0139942	6.797e-06	19.5897	0.0254884	0.0188577	0.176498	-0.0112653	0.0221426	0.610918	0.0208853	0.045425	0.645678
genus	1392	genus.Butyricicoccus.id.2055	rs12585793	13	27018240		T	C	-0.262206	0.0564729	5.79191e-06	21.5441	-0.00208197	0.0377133	0.955975	0.0330287	0.0448479	0.46145	-0.0180625	0.0912911	0.843158
genus	1393	genus.Butyricicoccus.id.2055	rs62478070	7	157688150	ENSG00000155093	T	G	0.224039	0.0494959	5.9377e-06	20.4782	0.0287484	0.0398941	0.471145	-0.00317905	0.0474063	0.946534	-0.120206	0.095536	0.208309
genus	1394	genus.Butyricicoccus.id.2055	rs4962426	10	126908208		G	T	0.0614216	0.0135979	7.3849e-06	20.4007	-0.000283685	0.015943	0.985803	-0.0126206	0.0188395	0.502922	-0.00501115	0.038226	0.895702
genus	1395	genus.Butyricicoccus.id.2055	rs12034718	1	67379595	ENSG00000152763	A	G	0.0701199	0.0158213	9.57686e-06	19.64	-0.017494	0.0151507	0.248228	-0.0698705	0.0181342	0.000116692	0.0106238	0.0363053	0.769809
genus	1396	genus.Butyricimonas.id.945	rs113054641	21	16550389		G	A	-0.144881	0.0274574	1.73694e-07	27.8367	0.0478552	0.0305261	0.116956	0.00801105	0.0365523	0.82652	-0.0651934	0.073591	0.375678
genus	1397	genus.Butyricimonas.id.945	rs62390301	5	159867647		T	C	-0.0872983	0.0174893	7.41905e-07	24.9107	-0.00967124	0.0158111	0.540753	0.00446486	0.0187046	0.811335	0.0322711	0.0379052	0.394568
genus	1398	genus.Butyricimonas.id.945	rs7083431	10	72711156		A	C	0.0703539	0.0144439	8.8546e-07	23.7208	0.0086352	0.0142286	0.543925	-0.00158098	0.0167827	0.924948	-0.053368	0.034081	0.117368
genus	1399	genus.Butyricimonas.id.945	rs2642760	5	62119947		G	C	0.0713357	0.0145396	8.5808e-07	24.0674	0.00667871	0.0137021	0.625958	-0.0108711	0.0162071	0.502373	-0.0558401	0.032849	0.0891497
genus	1400	genus.Butyricimonas.id.945	rs782080	3	127468661	ENSG00000074416	T	A	0.0653488	0.0137973	2.23398e-06	22.4286	0.00310089	0.0128449	0.809237	-0.00135625	0.0152364	0.929071	0.0358434	0.0308001	0.244528
genus	1401	genus.Butyricimonas.id.945	rs1862649	16	22172866		G	A	0.113124	0.0248176	4.76256e-06	20.7732	0.0305788	0.0250252	0.221737	-0.0473467	0.029514	0.108667	0.0536551	0.0599583	0.370855
genus	1402	genus.Butyricimonas.id.945	rs12304031	12	129438771	ENSG00000151948	G	A	-0.086278	0.0196846	6.70067e-06	19.2072	0.0116478	0.0193625	0.547463	-0.00859497	0.0228018	0.706217	0.00484875	0.0465799	0.917094
genus	1403	genus.Butyricimonas.id.945	rs326049	5	997217		C	G	0.0759694	0.0167617	8.1865e-06	20.5379	-0.00458976	0.0143535	0.749145	-0.000729768	0.0170101	0.96578	0.0539908	0.0344133	0.116673
genus	1404	genus.Butyricimonas.id.945	rs71428626	2	83093264		G	T	-0.133188	0.0289905	4.80413e-06	21.1024	-0.0257538	0.0360604	0.475113	-0.0272382	0.0424257	0.520859	0.173499	0.0869068	0.0458934
genus	1405	genus.Butyricimonas.id.945	rs78453362	3	78740009	ENSG00000169855	A	G	-0.14948	0.0327073	4.0581e-06	20.882	0.0228896	0.0406234	0.573122	0.0262103	0.0481447	0.586161	-0.0220498	0.0983058	0.822525
genus	1406	genus.Butyricimonas.id.945	rs62130338	19	49162501		G	A	-0.0732608	0.0158324	3.8981e-06	21.4076	-0.000180601	0.0133112	0.989175	-0.0146011	0.0157793	0.354791	0.0230847	0.0318726	0.468893
genus	1407	genus.Butyricimonas.id.945	rs9657374	8	4834406	ENSG00000183117	C	T	0.0680719	0.0148172	4.50359e-06	21.1018	0.00236902	0.0138558	0.864242	0.0220138	0.0163951	0.179368	0.0126151	0.033082	0.702959
genus	1408	genus.Butyricimonas.id.945	rs12458763	18	34091618	ENSG00000134775	A	C	0.122037	0.0269587	6.36646e-06	20.488	-0.0204825	0.0304946	0.501789	-0.0078163	0.0358601	0.827455	0.0796067	0.0736503	0.279753
genus	1409	genus.Butyricimonas.id.945	rs2114713	15	80528373	ENSG00000259417	G	T	0.062721	0.0138998	6.87713e-06	20.3577	0.00534652	0.0126998	0.673761	-0.00995259	0.0150357	0.508016	0.0399299	0.0304382	0.189576
genus	1410	genus.Butyricimonas.id.945	rs270727	1	45082825	ENSG00000187147	G	C	-0.0694173	0.0150795	5.38157e-06	21.1874	-0.0323727	0.0135396	0.0168039	0.0133075	0.0160471	0.406948	0.0412733	0.0325262	0.204467
genus	1411	genus.Butyricimonas.id.945	rs72814525	10	72443070	ENSG00000138316	A	G	0.0664154	0.0149766	8.24599e-06	19.662	-0.000162075	0.0147732	0.991247	-0.0273332	0.0174264	0.116766	-0.0193758	0.0354708	0.584896
genus	1412	genus.Butyricimonas.id.945	rs11228830	11	56664962		A	G	0.135265	0.0298411	6.55162e-06	20.542	0.0240785	0.0225037	0.284629	-0.0458825	0.0267337	0.0861093	-0.0129659	0.0542105	0.810969
genus	1413	genus.Butyrivibrio.id.1993	rs16934069	9	119693164	ENSG00000148219	T	C	-0.133784	0.0299444	8.8591e-06	19.9494	-0.0082275	0.0166483	0.621169	0.00958239	0.0195783	0.624531	-0.0539973	0.0399676	0.176686
genus	1414	genus.Butyrivibrio.id.1993	rs72723662	14	76065563	ENSG00000119686	C	T	0.224078	0.0449336	7.86241e-07	24.8527	-0.00701128	0.018364	0.702614	-0.0252657	0.0218066	0.24661	-0.0157654	0.043868	0.719308
genus	1415	genus.Butyrivibrio.id.1993	rs7412979	1	235580646	ENSG00000284770	C	G	0.186779	0.0389112	1.70567e-06	23.0279	-0.0112801	0.0231512	0.62609	-0.0307107	0.0274351	0.262971	-0.000623449	0.0556796	0.991066
genus	1416	genus.Butyrivibrio.id.1993	rs7752361	6	111780705	ENSG00000009413	A	G	-0.11923	0.0239975	7.69113e-07	24.6713	-0.00277423	0.0126346	0.826203	0.0670673	0.0149218	6.97076e-06	0.0486182	0.0302771	0.108323
genus	1417	genus.Butyrivibrio.id.1993	rs4537857	13	27292666		T	C	-0.12459	0.0260992	1.80192e-06	22.7752	0.024448	0.0133606	0.0672698	-0.00585979	0.0158689	0.711933	0.0325308	0.0320813	0.310577
genus	1418	genus.Butyrivibrio.id.1993	rs11761679	7	150596929		T	C	0.154775	0.0321539	2.20231e-06	23.1572	0.0214632	0.0182597	0.239819	0.00247963	0.0215379	0.908343	-0.00601632	0.0438655	0.890909
genus	1419	genus.Butyrivibrio.id.1993	rs16941336	17	20575697		C	T	0.127488	0.0267936	1.53182e-06	22.6268	-0.011755	0.0150398	0.434454	-0.00359161	0.0178211	0.840279	0.0359493	0.0360817	0.31909
genus	1420	genus.Butyrivibrio.id.1993	rs77356209	18	10267733		T	C	0.216874	0.0483299	6.6643e-06	20.1246	-0.033492	0.0300648	0.265283	-0.0032634	0.0357317	0.92723	0.0704708	0.0724891	0.330973
genus	1421	genus.Butyrivibrio.id.1993	rs74622183	14	34150977	ENSG00000151322	A	G	-0.201027	0.0428204	2.45748e-06	22.0272	0.0328208	0.0221802	0.138944	-0.0213941	0.0264081	0.417862	0.0653175	0.0531934	0.219475
genus	1422	genus.Butyrivibrio.id.1993	rs7763512	6	21960091		G	A	0.119846	0.0253367	3.10655e-06	22.3603	-0.0076766	0.0127569	0.547333	0.00625847	0.0151124	0.67878	-0.0445924	0.0306293	0.145427
genus	1423	genus.Butyrivibrio.id.1993	rs142855850	10	22587900		A	G	0.205013	0.0457138	6.85543e-06	20.1002	-0.00460752	0.0215062	0.830359	0.0150314	0.0255247	0.555931	-0.0657651	0.0515994	0.202475
genus	1424	genus.Butyrivibrio.id.1993	rs9349693	6	53939724		A	G	0.117973	0.0259861	5.54958e-06	20.5984	0.0030527	0.0139009	0.826179	0.00592712	0.0164077	0.71792	0.0156223	0.0333106	0.639077
genus	1425	genus.Butyrivibrio.id.1993	rs486484	20	811507		A	G	-0.108349	0.0240008	6.61084e-06	20.3678	0.00730371	0.0127925	0.568043	0.0169211	0.0151584	0.264301	0.0285136	0.0306599	0.352372
genus	1426	genus.Butyrivibrio.id.1993	rs17163238	5	128976021	ENSG00000145808	G	A	0.140987	0.0309117	5.51196e-06	20.7904	0.0024	0.0159928	0.880711	0.0178341	0.0189582	0.346856	-0.0551791	0.0384354	0.151107
genus	1427	genus.Butyrivibrio.id.1993	rs4928024	3	54288503	ENSG00000157445	A	G	-0.17471	0.0389333	8.18641e-06	20.1254	0.033689	0.0162082	0.0376617	0.00229835	0.0193359	0.905383	0.0232337	0.0389127	0.550459
genus	1428	genus.Butyrivibrio.id.1993	rs1007475	6	148403405		G	T	0.118065	0.0261271	7.92312e-06	20.4086	0.00443415	0.0141341	0.753734	-0.0332125	0.0167034	0.0467714	0.0563935	0.0339302	0.096505
genus	1429	genus.Enterorhabdus.id.820	rs11098863	4	127336602		T	A	-0.0966008	0.0162677	3.05646e-09	35.2528	-0.0107457	0.012605	0.39394	-0.0126987	0.0149473	0.395568	-0.0361449	0.0302884	0.232728
genus	1430	genus.Enterorhabdus.id.820	rs7923280	10	20280612	ENSG00000120594	A	T	0.0860019	0.0169148	5.23856e-07	25.8443	-0.0011415	0.0141526	0.935715	0.00873176	0.016706	0.601203	0.00774547	0.0339786	0.819684
genus	1431	genus.Enterorhabdus.id.820	rs114731706	2	19611953		T	G	0.182308	0.0382298	2.17342e-06	22.7333	0.0388088	0.0358765	0.279372	0.0237981	0.0422508	0.573259	-0.0212704	0.0870267	0.806911
genus	1432	genus.Enterorhabdus.id.820	rs3017103	11	62174193		A	G	0.0980897	0.0208995	2.94044e-06	22.0222	0.0152199	0.0161502	0.34599	0.0309563	0.0190932	0.104949	0.0496756	0.038648	0.198675
genus	1433	genus.Enterorhabdus.id.820	rs73331712	12	69515102		T	C	0.26199	0.055123	4.84923e-06	22.5747	0.0183664	0.0317962	0.563516	0.00223425	0.0375618	0.952568	0.0288397	0.0760343	0.704466
genus	1434	genus.Enterorhabdus.id.820	rs77655283	2	236439879	ENSG00000157985	G	A	0.132988	0.0298306	5.88042e-06	19.8694	0.00260759	0.0246074	0.915608	0.00727854	0.0292581	0.803539	-0.0752435	0.0589633	0.201917
genus	1435	genus.Enterorhabdus.id.820	rs9470637	6	37567189		A	T	-0.0755513	0.0166263	5.69624e-06	20.6432	0.0157043	0.012654	0.214588	-0.00261617	0.014979	0.86135	0.00979924	0.0303411	0.746719
genus	1436	genus.Enterorhabdus.id.820	rs10098492	8	113109756		T	C	0.132323	0.0293688	6.40572e-06	20.2946	-0.00805894	0.0272901	0.767759	-0.0258432	0.0320295	0.419749	0.0168933	0.0654979	0.796468
genus	1437	genus.Enterorhabdus.id.820	rs2051957	7	89709883		C	T	0.0843291	0.0189864	8.89859e-06	19.7221	-0.00384962	0.015832	0.807886	-0.0120129	0.0187929	0.522677	-0.0313229	0.0379806	0.409537
genus	1438	genus.Eisenbergiella.id.11304	rs3812426	8	50822676		G	A	0.106447	0.0224159	2.71687e-06	22.5425	-0.000708948	0.0173947	0.96749	0.00600302	0.0206795	0.771596	-0.0313194	0.0417382	0.453028
genus	1439	genus.Eisenbergiella.id.11304	rs1508033	15	53375201		A	C	0.091546	0.0195787	3.22889e-06	21.8553	-0.00358174	0.0136787	0.793438	-0.000505086	0.0162489	0.975202	-0.0135634	0.0327914	0.679147
genus	1440	genus.Eisenbergiella.id.11304	rs12278566	11	124764527	ENSG00000154133	T	A	-0.121065	0.0251658	1.65001e-06	23.1344	-0.0131194	0.014273	0.358002	0.00254157	0.0169612	0.880886	0.0563352	0.0342005	0.0995153
genus	1441	genus.Eisenbergiella.id.11304	rs2683098	15	36178565		C	T	0.107319	0.022515	2.2375e-06	22.7118	0.000315499	0.0153589	0.983611	0.00211008	0.0182245	0.907825	-0.0240164	0.0367923	0.513913
genus	1442	genus.Eisenbergiella.id.11304	rs11079158	17	53367641	ENSG00000108924	T	C	0.100627	0.022546	7.34849e-06	19.9128	-0.0129936	0.0153051	0.395897	-0.00310032	0.0181314	0.86423	-0.0338335	0.0366954	0.356524
genus	1443	genus.Eisenbergiella.id.11304	rs12257723	10	109417101		A	C	-0.0952742	0.0211569	8.85121e-06	20.2717	-0.0152062	0.0134571	0.258485	-0.0190865	0.0159209	0.230595	-0.0434656	0.0322828	0.178173
genus	1444	genus.Eisenbergiella.id.11304	rs13258851	8	55330814		A	G	0.137001	0.0302124	7.74648e-06	20.5553	0.0253084	0.0181252	0.162622	-0.0022211	0.02146	0.917566	0.0963351	0.0432743	0.026004
genus	1445	genus.Eisenbergiella.id.11304	rs12710729	2	19973210		C	A	0.0893384	0.0199069	9.8441e-06	20.1332	0.00770326	0.0135267	0.569027	0.00662237	0.0160415	0.679734	0.0140615	0.0323827	0.664122
genus	1446	genus.Eisenbergiella.id.11304	rs4462860	21	21610254		G	A	0.0939071	0.0201104	4.16221e-06	21.7969	-0.0033711	0.0129695	0.794921	-0.00268479	0.0153543	0.861192	0.00907958	0.0310461	0.769938
genus	1447	genus.Eisenbergiella.id.11304	rs11027642	11	24001840		C	T	0.129006	0.0284844	4.91871e-06	20.5044	0.0211757	0.018039	0.24044	-0.000522571	0.0213682	0.980489	0.0370253	0.0433422	0.392964
genus	1448	genus.Eisenbergiella.id.11304	rs11938607	4	189060431		T	C	0.0978125	0.0216636	8.2182e-06	20.3786	0.00593105	0.014464	0.681764	-0.0307366	0.0171743	0.0735055	0.00667714	0.0346615	0.847242
genus	1449	genus.Eisenbergiella.id.11304	rs1553971	3	111419486	ENSG00000240891	T	G	0.120965	0.0263054	5.26837e-06	21.1383	-0.00830412	0.0151607	0.58387	-0.0168622	0.0179622	0.347853	-0.0204785	0.0362815	0.572458
genus	1450	genus.Erysipelatoclostridium.id.11381	rs7221249	17	10177708		A	G	0.0839861	0.0142741	4.30951e-09	34.6119	0.00549743	0.0126457	0.66376	0.0056048	0.0149864	0.708409	-0.0135501	0.0303331	0.655084
genus	1451	genus.Erysipelatoclostridium.id.11381	rs710230	1	42333631	ENSG00000127124	T	C	0.143381	0.0281514	6.3312e-07	25.9352	-0.00374668	0.0243786	0.877856	0.01664	0.0290312	0.566525	-0.00212945	0.0582312	0.970829
genus	1452	genus.Erysipelatoclostridium.id.11381	rs4697572	4	25446787		A	G	-0.0810636	0.0163308	7.5935e-07	24.6347	0.00914504	0.0158761	0.564599	-0.0131392	0.0188132	0.484928	-0.0035101	0.0379892	0.926382
genus	1453	genus.Erysipelatoclostridium.id.11381	rs17804233	5	77815056	ENSG00000145685	T	C	-0.0662914	0.0144203	4.58605e-06	21.1289	-0.0203269	0.0126348	0.107661	0.0155688	0.014966	0.298212	-0.0191622	0.0302964	0.527066
genus	1454	genus.Erysipelatoclostridium.id.11381	rs58236560	11	121876913		G	T	-0.111157	0.0234426	2.1612e-06	22.4786	-0.0135094	0.0193842	0.485848	0.00613262	0.0229356	0.789173	-0.010136	0.0465213	0.827523
genus	1455	genus.Erysipelatoclostridium.id.11381	rs622418	9	90586043	ENSG00000156345	A	G	-0.0668051	0.0143224	3.68156e-06	21.7518	0.00644646	0.0126371	0.609967	-0.0106047	0.0149716	0.478744	0.00565572	0.0302793	0.851829
genus	1456	genus.Erysipelatoclostridium.id.11381	rs340991	5	34892042	ENSG00000205838	A	G	-0.0740482	0.0158891	3.74942e-06	21.714	-0.0141595	0.0142638	0.320862	0.022001	0.0168991	0.192949	0.0160243	0.0341769	0.639168
genus	1457	genus.Erysipelatoclostridium.id.11381	rs1434153	2	34595533		G	A	-0.0684526	0.0152443	6.85295e-06	20.1592	0.0146662	0.0127421	0.249728	-0.0147897	0.0150981	0.327295	0.0187508	0.0305025	0.538732
genus	1458	genus.Erysipelatoclostridium.id.11381	rs6474512	8	38780606	ENSG00000169499	A	C	0.067015	0.0143201	3.01546e-06	21.8958	0.0141711	0.0129903	0.275316	0.0244227	0.0154138	0.113088	0.0160089	0.0311566	0.607377
genus	1459	genus.Erysipelatoclostridium.id.11381	rs9590927	13	46372065	ENSG00000215475	G	A	-0.0646003	0.0143479	6.39042e-06	20.2675	-0.0150024	0.0126503	0.23565	0.0064267	0.0150094	0.668521	0.00255395	0.0304005	0.933048
genus	1460	genus.Erysipelatoclostridium.id.11381	rs61806970	1	167818597	ENSG00000143199	C	T	0.142548	0.0320688	9.0941e-06	19.754	-0.0236313	0.0252836	0.349969	0.0915608	0.0290126	0.00160007	-0.050732	0.0602602	0.399855
genus	1461	genus.Erysipelatoclostridium.id.11381	rs45480394	19	55857777	ENSG00000133247	T	G	-0.0687134	0.0151835	7.66155e-06	20.4761	-0.0158226	0.0131637	0.229368	-0.0217166	0.0155878	0.163567	0.00593513	0.0315967	0.851002
genus	1462	genus.Erysipelatoclostridium.id.11381	rs2901723	11	36871523		C	A	0.0641339	0.0144295	8.79469e-06	19.7508	0.00845805	0.012766	0.507621	0.00880571	0.0151006	0.559803	-0.0787925	0.0303832	0.00950605
genus	1463	genus.Erysipelatoclostridium.id.11381	rs34528142	17	71411325	ENSG00000069188	C	G	-0.0875551	0.0195556	6.12704e-06	20.0414	0.000845758	0.0157391	0.957145	-0.0108567	0.0186373	0.560214	-0.0268096	0.0376152	0.476011
genus	1464	genus.Erysipelatoclostridium.id.11381	rs16936671	10	36394609		C	T	-0.0968026	0.0217883	6.04309e-06	19.735	0.0140714	0.0182507	0.440702	0.0198612	0.0217449	0.361046	0.00867204	0.0436416	0.842489
genus	1465	genus.Erysipelatoclostridium.id.11381	rs3804326	6	24292185	ENSG00000146038	A	G	0.14147	0.0336352	9.85273e-06	17.6855	0.0114546	0.0291973	0.694824	-0.0234198	0.0345092	0.497358	-0.0262807	0.0698408	0.706698
genus	1466	genus.ErysipelotrichaceaeUCG003.id.11384	rs76502207	15	86522244		T	C	0.144844	0.0289929	6.41121e-07	24.9537	-0.0415997	0.0321276	0.19538	-0.038474	0.037966	0.310879	-0.00226629	0.0774593	0.976659
genus	1467	genus.ErysipelotrichaceaeUCG003.id.11384	rs28568391	10	125628540	ENSG00000121898	A	G	-0.0583911	0.0118741	6.41953e-07	24.1788	-0.00279337	0.0126806	0.825648	0.00373777	0.0150156	0.803419	0.00562504	0.0304268	0.85333
genus	1468	genus.ErysipelotrichaceaeUCG003.id.11384	rs11994308	8	91660344		C	T	0.115417	0.0242503	1.32563e-06	22.6488	0.00205881	0.0222429	0.926253	0.00449646	0.0264076	0.864797	-0.0815943	0.0532765	0.12564
genus	1469	genus.ErysipelotrichaceaeUCG003.id.11384	rs10164067	18	46614602	ENSG00000141627	T	G	-0.10326	0.0212405	1.13086e-06	23.6306	-0.00198625	0.0285447	0.944525	-0.0161009	0.0336312	0.632118	0.0358454	0.0684355	0.600429
genus	1470	genus.ErysipelotrichaceaeUCG003.id.11384	rs8053479	16	4076830	ENSG00000162104	A	G	-0.0838212	0.0186509	5.83413e-06	20.195	-0.0122853	0.0197738	0.534407	-0.0211009	0.0235799	0.370857	-0.0148789	0.047383	0.753512
genus	1471	genus.ErysipelotrichaceaeUCG003.id.11384	rs62403464	6	24220160	ENSG00000146038	T	C	-0.0731743	0.0156516	3.43738e-06	21.8546	-0.00549669	0.0163374	0.736533	0.00681832	0.019383	0.725013	0.0336711	0.0391478	0.389733
genus	1472	genus.ErysipelotrichaceaeUCG003.id.11384	rs17798136	7	33684926		G	A	0.158818	0.0347674	3.23598e-06	20.861	-0.0358931	0.0254899	0.159091	0.00563626	0.0304654	0.853225	0.06141	0.0612638	0.316157
genus	1473	genus.ErysipelotrichaceaeUCG003.id.11384	rs59104037	18	43034126		A	G	-0.0951263	0.0204742	4.48256e-06	21.5838	0.0156235	0.0189184	0.408898	-0.00667046	0.0224223	0.76609	0.0362861	0.0454561	0.424715
genus	1474	genus.ErysipelotrichaceaeUCG003.id.11384	rs11666127	19	57828980		A	G	-0.0719187	0.0161371	7.90414e-06	19.8597	-0.0161127	0.0165896	0.331423	-0.0253196	0.0197224	0.199211	-0.0478759	0.0397447	0.228364
genus	1475	genus.ErysipelotrichaceaeUCG003.id.11384	rs59068084	4	113256737	ENSG00000073331	T	G	0.0564772	0.0120224	3.11742e-06	22.0651	0.00604261	0.0130277	0.642771	-0.00585048	0.015425	0.704476	-0.0494056	0.0312279	0.113628
genus	1476	genus.ErysipelotrichaceaeUCG003.id.11384	rs73074432	7	20554814		C	T	0.072154	0.0164378	9.9902e-06	19.2652	-0.0704778	0.0206327	0.000635887	0.0136666	0.0239859	0.568829	-0.0596094	0.0487306	0.221238
genus	1477	genus.ErysipelotrichaceaeUCG003.id.11384	rs4758231	11	7765096		G	T	-0.0551754	0.0122047	6.54912e-06	20.4353	-0.00721152	0.0140453	0.60764	0.0128342	0.0166085	0.43967	-0.00740662	0.0336817	0.825949
genus	1478	genus.ErysipelotrichaceaeUCG003.id.11384	rs74988980	16	80167277		G	A	-0.133141	0.0348574	8.64276e-06	14.5844	-0.00415848	0.0311638	0.893846	0.0138166	0.0368435	0.707656	0.137486	0.0750035	0.0667944
genus	1479	genus.ErysipelotrichaceaeUCG003.id.11384	rs75949021	2	175403951		T	C	-0.169667	0.0374238	3.57507e-06	20.548	0.0381105	0.0320846	0.234906	-0.0247318	0.0378665	0.513672	-0.0409415	0.077212	0.595941
genus	1480	genus.ErysipelotrichaceaeUCG003.id.11384	rs6875357	5	32345671		C	T	0.165673	0.0353831	6.69637e-06	21.9175	-0.00165453	0.0328452	0.959825	-0.0250071	0.0390233	0.521637	-0.0153461	0.0787752	0.845543
genus	1481	genus.ErysipelotrichaceaeUCG003.id.11384	rs79396538	14	47935928	ENSG00000139915	C	G	0.0848148	0.0191146	8.63479e-06	19.6855	0.00541169	0.0275511	0.844278	0.0371895	0.0322414	0.248717	-0.0198024	0.066785	0.76684
genus	1482	genus.ErysipelotrichaceaeUCG003.id.11384	rs12251396	10	873148	ENSG00000107929	A	G	-0.0705399	0.0158766	9.51839e-06	19.7376	-0.00259725	0.0174628	0.881767	0.0253893	0.0207572	0.221271	-0.0219702	0.0418259	0.599389
genus	1483	genus.Clostridiumsensustricto1.id.1873	rs550843	6	165722832	ENSG00000112539	T	C	-0.0783246	0.0169209	2.05071e-06	21.4233	0.0121996	0.0140826	0.386331	0.0192911	0.0167143	0.248433	0.036121	0.0337524	0.284541
genus	1484	genus.Clostridiumsensustricto1.id.1873	rs2795528	10	43270264		G	A	-0.184315	0.0392204	2.7204e-06	22.078	-0.00713854	0.0274317	0.794687	-0.00134341	0.0325871	0.967117	-0.065903	0.0655921	0.315022
genus	1485	genus.Clostridiumsensustricto1.id.1873	rs2817172	1	3041519	ENSG00000142611	C	T	0.058139	0.0124492	2.76655e-06	21.8065	0.00903359	0.0128818	0.483134	-0.0122389	0.0152727	0.422925	0.024243	0.0309038	0.432768
genus	1486	genus.Clostridiumsensustricto1.id.1873	rs116847295	12	43485015		C	T	0.110021	0.0246032	4.58118e-06	19.9943	-0.00575118	0.0189375	0.761362	0.00762907	0.0224643	0.734152	0.0224449	0.0452177	0.619629
genus	1487	genus.Clostridiumsensustricto1.id.1873	rs12341505	9	136710881	ENSG00000160293	G	A	0.0810718	0.0180121	4.82174e-06	20.2558	0.0250047	0.0217968	0.25131	0.0299715	0.0257269	0.244025	0.0713302	0.0521954	0.171751
genus	1488	genus.Clostridiumsensustricto1.id.1873	rs11586026	1	83252771		A	T	0.110967	0.0250498	8.84988e-06	19.6206	-0.0310998	0.0355637	0.381856	-0.0213535	0.0418868	0.610198	-0.0277563	0.0855441	0.745583
genus	1489	genus.Clostridiumsensustricto1.id.1873	rs11264403	1	155676492	ENSG00000132676	G	A	-0.139062	0.0334454	7.75544e-06	17.2831	0.0753061	0.0233762	0.00127526	0.0829279	0.0277028	0.00275816	0.0310696	0.0568996	0.585038
genus	1490	genus.Clostridiumsensustricto1.id.1873	rs12490337	3	111482845		C	G	-0.0616879	0.0137581	7.49465e-06	20.1012	-0.0105684	0.015789	0.50327	-0.0372985	0.0186789	0.0458437	-0.0511436	0.0380077	0.178428
genus	1491	genus.Collinsella.id.815	rs9541268	13	68610061		C	A	0.09597	0.0197312	8.79419e-07	23.6535	-0.00457369	0.0221129	0.83614	-0.0372174	0.0259819	0.15202	-0.0740386	0.0527975	0.160823
genus	1492	genus.Collinsella.id.815	rs2671662	17	47529492		C	G	-0.0567751	0.011945	2.2204e-06	22.5883	-0.0159132	0.0126976	0.210118	0.00246896	0.0150301	0.869521	0.00301705	0.0304561	0.921089
genus	1493	genus.Collinsella.id.815	rs73052258	2	195739311		G	A	0.0930178	0.0202658	1.7158e-06	21.0641	-0.0180261	0.0235825	0.444637	-0.000313894	0.0281571	0.991105	-0.024002	0.0563424	0.670107
genus	1494	genus.Collinsella.id.815	rs2103510	21	29355467		G	A	0.0786551	0.0168217	2.42474e-06	21.8602	-0.00792477	0.0197233	0.687833	-0.0191758	0.0233001	0.410511	-0.00693425	0.047167	0.88312
genus	1495	genus.Collinsella.id.815	rs75672793	4	149818294		A	G	-0.108908	0.0240522	6.13549e-06	20.4995	-0.0321904	0.0302335	0.287001	0.0647623	0.0354919	0.0680456	-0.0212483	0.0722946	0.768824
genus	1496	genus.Collinsella.id.815	rs10890671	11	107123199		T	C	-0.0537401	0.0118848	6.52136e-06	20.4433	0.0167325	0.0127239	0.188496	0.00889876	0.0150719	0.554908	-0.0363223	0.030555	0.234537
genus	1497	genus.Collinsella.id.815	rs12921100	16	77283458		A	T	0.0563759	0.0127019	8.2257e-06	19.6965	0.000978912	0.0142447	0.945212	0.0453604	0.0167398	0.00673395	0.00262239	0.0342042	0.938887
genus	1498	genus.Collinsella.id.815	rs62448871	7	24465024		C	A	-0.0540309	0.0120324	6.78253e-06	20.1613	-0.0140813	0.0127948	0.271093	0.0244372	0.0151351	0.106398	0.0294122	0.0306868	0.337829
genus	1499	genus.Collinsella.id.815	rs59414781	15	50026113		C	G	0.0668866	0.0149773	9.14723e-06	19.9412	0.00911415	0.0186616	0.625273	-0.0105888	0.0219732	0.629879	0.00286541	0.0449478	0.949169
genus	1500	genus.Collinsella.id.815	rs1496626	19	31760841		T	C	-0.0722307	0.01616	6.78175e-06	19.9755	0.0188013	0.0185802	0.311585	0.00541709	0.0220287	0.805751	0.102218	0.0444525	0.0214768
genus	1501	genus.Collinsella.id.815	rs149807560	19	56526640	ENSG00000171487	C	A	-0.104264	0.0235841	7.0987e-06	19.5419	-0.0492364	0.0249817	0.048736	-0.0205262	0.0295501	0.487291	-0.0352713	0.0597126	0.554732
genus	1502	genus.Collinsella.id.815	rs11597285	10	8589813		G	T	-0.0537947	0.0120548	9.37615e-06	19.911	-0.0114319	0.0128968	0.375392	0.00348314	0.0152885	0.819781	-0.0311658	0.0309252	0.31356
genus	1503	genus.Coprobacter.id.949	rs305411	1	88233128		A	G	0.129218	0.0264518	1.00906e-06	23.8567	-0.0114972	0.0209921	0.583903	0.0102178	0.024726	0.679429	-0.0101732	0.0501136	0.839132
genus	1504	genus.Coprobacter.id.949	rs12684609	9	137784868		T	C	0.100827	0.0220366	6.10177e-06	20.9279	0.037759	0.0159395	0.0178414	0.00360247	0.0188522	0.848455	-0.0146402	0.0382212	0.701691
genus	1505	genus.Coprobacter.id.949	rs3828477	3	46483717	ENSG00000012223	G	T	-0.091218	0.019569	2.88974e-06	21.7217	-0.0198683	0.0132988	0.135178	0.0265507	0.0157821	0.0925039	0.0166828	0.0319016	0.601012
genus	1506	genus.Coprobacter.id.949	rs55672356	4	34852443		T	A	-0.193354	0.0413815	2.7369e-06	21.8232	0.0113374	0.0363527	0.755137	-0.083305	0.0428928	0.0521171	-0.150017	0.087981	0.0881739
genus	1507	genus.Coprobacter.id.949	rs143662916	11	103549974		C	T	0.253264	0.0540141	3.07252e-06	21.971	0.0591865	0.0373231	0.112788	0.0789684	0.0440929	0.0732993	0.0721373	0.0896176	0.420852
genus	1508	genus.Coprobacter.id.949	rs213863	6	97234939		C	T	-0.0887412	0.0188377	2.34883e-06	22.1853	0.00139193	0.0131549	0.915732	-0.0103787	0.0155427	0.504291	-0.0125315	0.0315187	0.690932
genus	1509	genus.Coprobacter.id.949	rs72821405	6	4714797		T	C	-0.147365	0.0319978	4.7576e-06	21.2036	0.0174918	0.0224591	0.436081	-0.0372594	0.0264828	0.159449	0.0181224	0.0537622	0.736053
genus	1510	genus.Coprobacter.id.949	rs11532348	12	98289796		C	T	-0.103931	0.0226826	5.71184e-06	20.9876	0.00181302	0.0177593	0.918686	-0.0206774	0.020957	0.323808	0.092394	0.0425855	0.0300359
genus	1511	genus.Coprobacter.id.949	rs12996055	2	137223458		A	C	0.0921817	0.0209405	8.07639e-06	19.3724	0.00189917	0.0143998	0.895073	0.0297662	0.0170556	0.0809431	0.026659	0.0344303	0.438761
genus	1512	genus.Coprobacter.id.949	rs5011652	15	91166608	ENSG00000140577	G	C	0.0899597	0.020001	5.5105e-06	20.224	-0.0108969	0.0142102	0.443178	-0.00600351	0.0168534	0.721676	-0.0507319	0.0340488	0.136231
genus	1513	genus.Coprobacter.id.949	rs74919520	2	32242452		G	A	0.125703	0.0276296	5.76326e-06	20.6922	-0.0209235	0.0204073	0.305223	-0.0158038	0.0240804	0.511634	-0.0551661	0.0486504	0.256825
genus	1514	genus.Coprobacter.id.949	rs28402691	4	96389240	ENSG00000182168	T	C	0.110695	0.0251199	9.55668e-06	19.4127	-0.0451857	0.0178519	0.0113692	-0.0235584	0.0210677	0.263472	-0.00235816	0.0427323	0.955991
genus	1515	genus.Coprobacter.id.949	rs189356	20	57574851	ENSG00000101160	G	A	0.0781125	0.0171916	6.26291e-06	20.6385	0.027464	0.0127739	0.0315551	-0.015017	0.0151414	0.321303	-0.0409593	0.030677	0.181818
genus	1516	genus.Coprobacter.id.949	rs76001613	4	3852385		C	G	0.21591	0.0493019	9.12599e-06	19.1674	-0.00192476	0.0252189	0.939163	-0.0871073	0.0305324	0.00433162	0.00544815	0.0602103	0.927902
genus	1517	genus.Coprococcus1.id.11301	rs56405618	4	174468316		A	G	-0.08963	0.0186508	1.57195e-06	23.0918	0.0110524	0.0197005	0.574782	0.0171432	0.0234836	0.465385	-0.0111224	0.0472834	0.814032
genus	1518	genus.Coprococcus1.id.11301	rs4277593	20	4319420		G	A	-0.0585649	0.0109914	1.13969e-07	28.387	-0.00304268	0.0128516	0.812847	-0.0131061	0.0151848	0.388079	0.00256762	0.0308326	0.933632
genus	1519	genus.Coprococcus1.id.11301	rs1519491	2	22079770		T	C	0.0499197	0.0113558	8.95283e-06	19.3223	-0.0101792	0.0129254	0.43097	0.00644019	0.0152888	0.673583	0.0247736	0.0309907	0.424066
genus	1520	genus.Coprococcus1.id.11301	rs74101919	1	95424321		T	C	-0.0718989	0.0144651	1.03291e-06	24.7029	0.0282271	0.0203973	0.166401	-0.0373151	0.0240928	0.121429	0.103152	0.0491738	0.0359311
genus	1521	genus.Coprococcus1.id.11301	rs1010560	1	30400301		C	A	0.0580232	0.0122722	1.95915e-06	22.3517	0.0093906	0.0143149	0.511823	0.0384539	0.0169111	0.0229731	-0.0240014	0.0343016	0.484105
genus	1522	genus.Coprococcus1.id.11301	rs73031725	11	134622282		T	C	0.167591	0.0355224	1.97917e-06	22.2524	0.00947698	0.0365142	0.795217	-0.0485436	0.0426648	0.255208	0.0457078	0.0875466	0.601603
genus	1523	genus.Coprococcus1.id.11301	rs1576241	6	72529277		A	G	-0.0510343	0.0109535	3.32862e-06	21.7056	-0.0100062	0.0130159	0.44203	0.0230469	0.0153792	0.133984	0.0201198	0.0312473	0.519648
genus	1524	genus.Coprococcus1.id.11301	rs73167075	3	165693143		T	C	0.0573137	0.0127573	8.56864e-06	20.1812	0.00958345	0.0154799	0.535858	0.0130917	0.0183062	0.474517	0.0319065	0.0372454	0.391635
genus	1525	genus.Coprococcus1.id.11301	rs12794898	11	124554061	ENSG00000064199	G	T	0.0903299	0.0197212	4.91531e-06	20.9767	-0.0104472	0.0189081	0.580587	0.0180614	0.0224945	0.422018	0.0785039	0.0451501	0.0820824
genus	1526	genus.Coprococcus1.id.11301	rs946513	10	15913820		C	T	0.205899	0.0460018	8.61855e-06	20.0243	-0.0356598	0.0306727	0.244996	-0.0030125	0.0359944	0.9333	0.0528948	0.0738916	0.474089
genus	1527	genus.Coprococcus1.id.11301	rs1762123	6	150288094	ENSG00000111981	C	T	-0.0891532	0.0198554	8.01468e-06	20.1588	0.0535564	0.0208765	0.0103062	-0.00252465	0.0247603	0.918785	0.0864127	0.0499828	0.0838359
genus	1528	genus.Coprococcus1.id.11301	rs7784490	7	132556835	ENSG00000106554	C	G	-0.0518543	0.0113136	4.55233e-06	21.0047	-0.0276309	0.0134102	0.0393568	-0.0125905	0.0158544	0.427119	-0.0205109	0.0321372	0.523324
genus	1529	genus.Coprococcus1.id.11301	rs12886051	14	29898456		G	C	-0.0521782	0.0118051	8.00779e-06	19.5339	0.0126261	0.0138444	0.361765	-0.0253859	0.016407	0.1218	-0.0141785	0.0331973	0.669308
genus	1530	genus.Coprococcus1.id.11301	rs2907920	19	2600717	ENSG00000176533	A	G	0.0561173	0.0126824	7.65327e-06	19.5766	0.000545022	0.0140403	0.969035	-0.00741379	0.0166699	0.656506	-0.00116987	0.033681	0.972292
genus	1531	genus.Coprococcus2.id.11302	rs12634070	3	180544880		T	C	0.0736486	0.0164921	9.95104e-06	19.9388	0.00837436	0.0144759	0.562926	0.00856929	0.0171078	0.61644	0.0399328	0.0346743	0.249463
genus	1532	genus.Coprococcus2.id.11302	rs61823518	1	223688236		A	C	-0.0955381	0.0215724	6.68258e-06	19.6099	0.00420007	0.0204015	0.836892	-0.0348734	0.0242119	0.14977	0.0384536	0.048937	0.431997
genus	1533	genus.Coprococcus2.id.11302	rs10070053	5	34794789	ENSG00000039560	A	G	0.0594312	0.0135375	7.64883e-06	19.2697	0.0207012	0.0128379	0.106853	-0.000191483	0.0151918	0.989943	0.0598851	0.0307774	0.0516857
genus	1534	genus.Coprococcus2.id.11302	rs2482516	9	25554068		C	T	0.0754415	0.0164619	4.72333e-06	20.9984	0.00737943	0.0151382	0.625925	-0.027646	0.01796	0.123727	-0.0725686	0.0362985	0.0455848
genus	1535	genus.Coprococcus2.id.11302	rs59936925	20	49266770	ENSG00000042062	A	T	0.117085	0.0233995	9.37545e-07	25.033	-0.0206565	0.0200392	0.302632	0.0531698	0.0238854	0.0260118	0.107031	0.0479268	0.0255352
genus	1536	genus.Coprococcus2.id.11302	rs6677933	1	112139008		C	T	-0.0804405	0.0164216	1.18501e-06	23.9906	-0.000446159	0.0178775	0.98009	0.0207439	0.0211659	0.327057	0.0216149	0.0430044	0.615231
genus	1537	genus.Coprococcus2.id.11302	rs1958519	14	86833255		T	A	0.0665288	0.0138558	1.57692e-06	23.0503	0.00506663	0.0126963	0.689846	0.0126022	0.015028	0.401705	-0.00559505	0.0304622	0.854271
genus	1538	genus.Coprococcus2.id.11302	rs72680320	4	131125786		T	C	-0.0649382	0.013919	2.27115e-06	21.7623	0.0246522	0.013414	0.0660922	0.0189091	0.0158536	0.232975	0.0336261	0.0322552	0.297179
genus	1539	genus.Coprococcus2.id.11302	rs35890118	10	129715759	ENSG00000132334	A	G	-0.066536	0.0147661	8.25962e-06	20.3005	-0.00775264	0.0145715	0.594697	0.00612427	0.0172451	0.722492	-0.0151425	0.0349724	0.665027
genus	1540	genus.Coprococcus2.id.11302	rs9426473	1	4210455		A	G	0.0727361	0.0161662	6.30687e-06	20.24	-0.00719778	0.014379	0.616669	0.0158179	0.0170576	0.35376	0.00870247	0.0344542	0.800592
genus	1541	genus.Coprococcus3.id.11303	rs8100692	19	40032132		T	C	0.0577411	0.0113476	4.16459e-07	25.8885	-0.0289732	0.0127088	0.0226209	-0.0232616	0.0150385	0.121912	0.0417822	0.0304628	0.170194
genus	1542	genus.Coprococcus3.id.11303	rs62481985	8	4128340	ENSG00000183117	G	C	-0.0582385	0.0115052	4.1756e-07	25.6197	0.015301	0.0128064	0.232169	0.00479662	0.0151826	0.752056	-0.0580183	0.0307442	0.0591425
genus	1543	genus.Coprococcus3.id.11303	rs178271	22	21331556	ENSG00000183773	T	C	0.145257	0.0294239	7.81088e-07	24.3665	-0.0552081	0.0499905	0.269431	-0.0386984	0.0577846	0.503049	-0.0310253	0.120894	0.797463
genus	1544	genus.Coprococcus3.id.11303	rs11080344	17	26104511	ENSG00000007171	C	T	0.0516921	0.0113054	4.78692e-06	20.9036	0.0142601	0.0126714	0.260428	-0.0272517	0.0150186	0.0695969	-0.00537913	0.0303769	0.859446
genus	1545	genus.Coprococcus3.id.11303	rs7521171	1	149998497		G	A	-0.0596434	0.0129279	4.32242e-06	21.2822	0.00959096	0.0137121	0.484269	0.00666632	0.0162631	0.681877	0.0250484	0.0328808	0.446182
genus	1546	genus.Coprococcus3.id.11303	rs11077359	17	76343961		T	C	-0.0645443	0.0148833	9.63598e-06	18.8044	-0.0082401	0.0168656	0.625142	-0.00705877	0.0198985	0.722786	0.00115125	0.0404998	0.977322
genus	1547	genus.Coprococcus3.id.11303	rs13247359	7	76357726		G	A	0.051211	0.0113031	7.32611e-06	20.5247	0.0135582	0.0127012	0.285754	0.00497655	0.0150663	0.741165	-0.0740043	0.0304912	0.0152212
genus	1548	genus.Coprococcus3.id.11303	rs4575475	14	99141751		G	A	0.0619514	0.0137787	7.04284e-06	20.2128	0.00858665	0.0150731	0.568904	-0.00302968	0.0178431	0.865171	-0.0298272	0.0360934	0.408584
genus	1549	genus.Coprococcus3.id.11303	rs10810043	9	13799809		A	G	0.0515518	0.0115923	9.27424e-06	19.7739	-0.00353347	0.0134255	0.792403	-0.00885185	0.0159079	0.577908	-0.00868232	0.0321758	0.787283
genus	1550	genus.DefluviitaleaceaeUCG011.id.11287	rs4677103	3	72207794		A	G	0.0977912	0.0197263	9.59557e-07	24.5696	-0.0057616	0.0166924	0.729972	0.0582774	0.0195206	0.00283178	-0.0355758	0.0400247	0.374086
genus	1551	genus.DefluviitaleaceaeUCG011.id.11287	rs72731813	4	147414743	ENSG00000120519	C	T	-0.147383	0.0293796	4.33116e-07	25.1588	-0.0206039	0.0295212	0.485217	0.00468596	0.0348772	0.893121	0.0464763	0.0707921	0.511491
genus	1552	genus.DefluviitaleaceaeUCG011.id.11287	rs28696126	7	79734541		A	T	-0.106503	0.0238473	6.62806e-06	19.9404	-0.0225756	0.0188913	0.232077	0.00434422	0.0224426	0.846512	0.00749955	0.0451778	0.868156
genus	1553	genus.DefluviitaleaceaeUCG011.id.11287	rs112893842	9	8786663	ENSG00000153707	T	C	0.11381	0.0232806	1.44535e-06	23.8929	0.0157577	0.0221772	0.477371	-0.0148179	0.0260614	0.569643	-0.0536788	0.0532797	0.3137
genus	1554	genus.DefluviitaleaceaeUCG011.id.11287	rs9725395	1	85205632		A	G	-0.13834	0.029554	3.51921e-06	21.9055	0.00519995	0.019946	0.794323	-0.0091969	0.0236063	0.696835	-0.0465571	0.0477029	0.329074
genus	1555	genus.DefluviitaleaceaeUCG011.id.11287	rs55658617	21	41811003	ENSG00000171587	T	C	0.174369	0.0362226	2.15292e-06	23.1659	-0.0154441	0.0344089	0.653547	-0.0146385	0.0402815	0.716303	0.101556	0.0829992	0.221109
genus	1556	genus.DefluviitaleaceaeUCG011.id.11287	rs9608282	22	24804081	ENSG00000100014	T	G	0.142939	0.0299793	2.52045e-06	22.7273	-0.0127394	0.0353112	0.718269	-0.00850417	0.0421103	0.839956	0.0196817	0.0844072	0.815625
genus	1557	genus.DefluviitaleaceaeUCG011.id.11287	rs1582238	1	118723685	ENSG00000155761	T	C	0.0805036	0.0167257	1.56775e-06	23.1609	0.00386197	0.0131846	0.769587	-0.000712156	0.0156324	0.963664	-0.021826	0.031577	0.489441
genus	1558	genus.DefluviitaleaceaeUCG011.id.11287	rs4344384	10	66407366		G	T	0.0715978	0.0156309	4.83238e-06	20.9761	-0.0275532	0.0126516	0.0294171	0.0116074	0.0149832	0.43852	-0.00711412	0.030331	0.814558
genus	1559	genus.DefluviitaleaceaeUCG011.id.11287	rs2892880	4	120741726		G	A	0.0817755	0.0181686	6.82881e-06	20.2533	-0.00549193	0.0145466	0.705771	-0.00131847	0.0172494	0.939073	0.0142791	0.0348728	0.682202
genus	1560	genus.Desulfovibrio.id.3173	rs6580353	5	139410687	ENSG00000158458	T	C	0.0770979	0.0169735	4.93857e-06	20.6275	0.00903072	0.0159547	0.571379	0.0399461	0.0188699	0.0342665	-0.0255956	0.03831	0.504057
genus	1561	genus.Desulfovibrio.id.3173	rs11160353	14	97116904		T	A	-0.0691756	0.0147285	2.70303e-06	22.0543	-0.0075506	0.0128303	0.556196	-0.00776043	0.0151836	0.609277	0.0480761	0.0307824	0.118334
genus	1562	genus.Desulfovibrio.id.3173	rs2853179	8	105462047	ENSG00000147647	C	T	0.0811971	0.0174234	2.42439e-06	21.7128	0.0276916	0.0150907	0.0665043	-0.0250574	0.0178488	0.160357	0.0419699	0.0361807	0.246045
genus	1563	genus.Desulfovibrio.id.3173	rs16863365	2	198089911	ENSG00000065413	A	G	0.109402	0.0226964	1.7945e-06	23.2296	0.0158101	0.0300908	0.599297	-0.0418895	0.0354986	0.237987	0.0515031	0.0726756	0.478529
genus	1564	genus.Desulfovibrio.id.3173	rs12031543	1	68664315	ENSG00000116729	T	C	-0.127185	0.0281887	6.54764e-06	20.3527	0.00749512	0.0183928	0.683639	0.00745652	0.0217771	0.732049	-0.0480733	0.0440381	0.274996
genus	1565	genus.Desulfovibrio.id.3173	rs13066142	3	67478973	ENSG00000172340	G	A	0.119141	0.0250891	3.78665e-06	22.5453	-0.0672236	0.0223224	0.00259974	0.00515595	0.0258612	0.841973	-0.0368029	0.0530891	0.488167
genus	1566	genus.Desulfovibrio.id.3173	rs2590913	13	64264446		G	A	0.154496	0.0339396	6.65421e-06	20.7156	0.0211781	0.0289346	0.464212	-0.00241991	0.034154	0.943515	-0.0286501	0.0694886	0.680119
genus	1567	genus.Desulfovibrio.id.3173	rs2032031	10	130170270		A	G	-0.0654931	0.0148681	9.14277e-06	19.3993	-0.00199695	0.0126435	0.874502	-0.0144106	0.014948	0.335019	0.0256181	0.0302869	0.397637
genus	1568	genus.Desulfovibrio.id.3173	rs72647089	8	57972916		T	G	-0.106594	0.0239337	8.29763e-06	19.8314	0.00776822	0.0231925	0.737666	0.00851963	0.027412	0.755953	-0.0117332	0.0557193	0.833218
genus	1569	genus.Desulfovibrio.id.3173	rs7729080	5	52653978		C	A	-0.070287	0.0157691	9.95869e-06	19.8628	-0.0148197	0.0138832	0.285769	0.0169483	0.0163996	0.301388	0.0284446	0.0332564	0.392378
genus	1570	genus.Desulfovibrio.id.3173	rs4797774	18	13447995	ENSG00000168675	G	A	0.212582	0.0470044	5.64315e-06	20.4421	0.0120238	0.0320648	0.707672	-0.0773685	0.0382898	0.0433212	0.0214137	0.0766925	0.78008
genus	1571	genus.Dialister.id.2183	rs11166701	8	138295725		G	A	-0.0655301	0.013186	5.50746e-07	24.6934	-0.0100663	0.0126564	0.426408	0.0123224	0.0149802	0.41075	0.0114335	0.0303054	0.705968
genus	1572	genus.Dialister.id.2183	rs517089	11	10967286		T	A	0.076227	0.0170411	5.13634e-06	20.0055	-0.00398361	0.0168332	0.812927	0.00831729	0.019925	0.676365	-0.042911	0.0403937	0.288091
genus	1573	genus.Dialister.id.2183	rs4747450	10	23199653		C	A	0.0668509	0.0147685	5.83729e-06	20.4864	-0.000812841	0.0151798	0.957296	0.0178296	0.0179588	0.320803	-0.00683132	0.0363528	0.850941
genus	1574	genus.Dialister.id.2183	rs2314294	16	9336862		T	C	0.0865932	0.0193719	8.07899e-06	19.9778	-0.0134204	0.0185059	0.468332	0.0447523	0.021978	0.0417273	-0.0639617	0.0444611	0.150264
genus	1575	genus.Dialister.id.2183	rs4753063	11	92267129	ENSG00000165323	G	A	-0.0596297	0.0130052	4.85684e-06	21.0194	0.00982416	0.0126726	0.438204	0.01266	0.0150078	0.398915	0.02239	0.0304147	0.461635
genus	1576	genus.Dialister.id.2183	rs2435610	7	150890034	ENSG00000278685	A	C	0.0647131	0.0143314	5.93269e-06	20.3861	0.00850177	0.0146058	0.560511	-0.0257074	0.0172412	0.135949	-0.0730171	0.0350759	0.0373706
genus	1577	genus.Dialister.id.2183	rs10938938	4	23294359		G	A	-0.0773514	0.0170915	7.37063e-06	20.4786	0.0281038	0.0173413	0.105097	-0.00757812	0.0205156	0.711841	0.0363012	0.0416657	0.383619
genus	1578	genus.Dialister.id.2183	rs10138457	14	102458052	ENSG00000197102	T	C	-0.113054	0.0261933	7.88122e-06	18.6257	0.018374	0.0216956	0.39705	0.0116559	0.0256721	0.649806	-0.00651497	0.0518332	0.899976
genus	1579	genus.Dialister.id.2183	rs11071887	15	32955095	ENSG00000166922	T	C	0.0662403	0.0146315	5.91407e-06	20.4925	-0.00791167	0.0134974	0.557767	-0.016917	0.0160103	0.290679	-0.00408255	0.0323548	0.899589
genus	1580	genus.Dialister.id.2183	rs764177	3	45809449	ENSG00000163817	C	A	-0.0601454	0.0135366	9.60772e-06	19.7385	0.0291161	0.0131609	0.0269445	0.00271328	0.0155849	0.86179	0.00753115	0.0314979	0.811028
genus	1581	genus.Dialister.id.2183	rs76680460	9	25447080		G	A	-0.161296	0.0364332	8.19213e-06	19.5944	0.0550908	0.0314239	0.0795774	0.0561838	0.0371623	0.130572	0.0593667	0.07537	0.43089
genus	1582	genus.Dialister.id.2183	rs75416973	1	172809633		A	G	0.0727223	0.016451	9.46091e-06	19.5378	-0.0273366	0.015225	0.0725738	-0.0246064	0.0180507	0.172824	-0.0235809	0.0365148	0.518416
genus	1583	genus.Dorea.id.1997	rs3752849	11	8729057	ENSG00000166444	G	A	0.163846	0.036608	7.68057e-06	20.0242	0.034381	0.0290179	0.236089	-0.0337933	0.0343726	0.325535	0.0503479	0.0692353	0.467103
genus	1584	genus.Dorea.id.1997	rs345219	3	6826520		T	G	-0.0497368	0.0112621	8.8006e-06	19.5015	0.0159557	0.0127437	0.210553	0.0185905	0.0150937	0.218073	-0.057301	0.0305673	0.0608499
genus	1585	genus.Dorea.id.1997	rs62583469	9	106815466		T	A	-0.0634136	0.0142227	5.77508e-06	19.8769	0.0284769	0.0184816	0.12336	0.00737361	0.0217769	0.734913	0.0302333	0.0442978	0.494922
genus	1586	genus.Dorea.id.1997	rs3005511	6	74605806		A	G	0.0516127	0.0112852	5.28702e-06	20.9143	-0.00184226	0.0137702	0.893571	0.0256746	0.0162663	0.114475	0.0512328	0.0329962	0.120498
genus	1587	genus.Dorea.id.1997	rs1899291	4	60992340		C	T	0.0697217	0.0150285	4.56686e-06	21.5208	0.0335387	0.0173383	0.0530677	-0.00473161	0.020626	0.818558	0.0329846	0.0414978	0.426699
genus	1588	genus.Dorea.id.1997	rs12537781	7	154978183		T	C	-0.055544	0.0125223	9.15137e-06	19.6724	-0.0129614	0.0148184	0.381748	0.00281562	0.017499	0.872171	-0.00966242	0.0354946	0.785451
genus	1589	genus.Dorea.id.1997	rs12216169	6	116078810		T	A	0.0881722	0.0193683	5.33123e-06	20.7217	0.0129551	0.0197382	0.511602	-0.0167176	0.0231836	0.47085	-0.00559938	0.0474688	0.9061
genus	1590	genus.Dorea.id.1997	rs13279148	8	127905865		G	A	0.0715309	0.0150878	2.25283e-06	22.4744	0.024612	0.0202543	0.224308	-0.0445331	0.023952	0.0629898	-0.0594336	0.0487723	0.222999
genus	1591	genus.Dorea.id.1997	rs62503162	8	15768657		A	G	-0.0974091	0.0194379	7.46605e-07	25.11	0.00545101	0.0314979	0.862605	-0.0150123	0.0368035	0.683343	-0.0601487	0.075721	0.426994
genus	1592	genus.Dorea.id.1997	rs73729431	6	25078050		C	T	-0.13745	0.0299983	3.1674e-06	20.9897	0.019692	0.0444873	0.658023	-0.110412	0.0531656	0.0378234	-0.177838	0.107179	0.0970644
genus	1593	genus.Dorea.id.1997	rs4793307	17	70733523	ENSG00000133195	C	T	0.0574165	0.0122472	4.0069e-06	21.9762	0.0279356	0.0148561	0.060051	-0.00035348	0.0176126	0.983988	0.0328484	0.0356485	0.356816
genus	1594	genus.Dorea.id.1997	rs11150408	16	81803497		T	G	0.0488254	0.0109063	7.05777e-06	20.0393	-0.00766646	0.0126839	0.545561	-0.00874306	0.0150326	0.560831	-0.0129423	0.030426	0.670568
genus	1595	genus.Eggerthella.id.819	rs112205261	1	9136139		T	C	-0.188618	0.0403613	3.34648e-06	21.8305	0.0365945	0.0231585	0.114067	-0.0163514	0.0274881	0.551941	0.0304597	0.0552305	0.58129
genus	1596	genus.Eggerthella.id.819	rs3851328	2	45453805		T	G	-0.107774	0.0236527	4.17589e-06	20.754	0.000830337	0.0151912	0.95641	0.00461425	0.0180393	0.798114	0.0227609	0.0364317	0.532132
genus	1597	genus.Eggerthella.id.819	rs2240838	7	38335954		A	G	0.0980582	0.0197653	7.36205e-07	24.6033	0.0312197	0.0127648	0.0144541	-0.0207477	0.015132	0.170339	0.0105497	0.0305912	0.7302
genus	1598	genus.Eggerthella.id.819	rs2223081	21	29778032		G	A	0.102572	0.0221108	3.88889e-06	21.5119	0.00720386	0.0140439	0.607985	-0.0251208	0.0166536	0.131445	-0.00640026	0.0336307	0.849066
genus	1599	genus.Eggerthella.id.819	rs1784446	11	102461599	ENSG00000137674	G	A	0.0907728	0.0198096	5.23136e-06	20.989	0.0247819	0.0125982	0.0491722	0.0105669	0.0149201	0.478801	0.0230623	0.0302139	0.445284
genus	1600	genus.Eggerthella.id.819	rs76663501	20	55647869		C	T	0.175349	0.0378576	4.82574e-06	21.4448	0.00281543	0.0283821	0.920982	-0.0224525	0.0338813	0.507535	0.0266703	0.0681825	0.695679
genus	1601	genus.Eggerthella.id.819	rs6430926	2	141337454	ENSG00000168702	C	T	0.0879736	0.0197127	8.37122e-06	19.9087	-0.00742061	0.0127204	0.559648	-0.0100807	0.0150754	0.503697	-0.0225053	0.0304771	0.460251
genus	1602	genus.Eggerthella.id.819	rs13070736	3	20807454		A	C	-0.121331	0.0272024	7.61915e-06	19.8866	-0.0241931	0.0170343	0.155532	-0.0186313	0.0202239	0.356918	0.0302467	0.0407799	0.458264
genus	1603	genus.Eggerthella.id.819	rs67490567	15	65691324	ENSG00000103742	T	C	0.108495	0.0245457	8.94216e-06	19.5297	0.00693964	0.0146136	0.634875	-0.0123646	0.0172728	0.474089	-0.0159124	0.0349879	0.649255
genus	1604	genus.Howardella.id.2000	rs609430	4	169178315	ENSG00000137628	T	G	-0.112045	0.0239328	3.34484e-06	21.9065	0.0160862	0.0132449	0.224549	0.0176992	0.0156843	0.259123	0.00152352	0.0317105	0.961681
genus	1605	genus.Howardella.id.2000	rs1484873	18	43206985	ENSG00000132874	A	G	-0.227831	0.046335	2.55918e-06	24.1639	0.00376041	0.017617	0.830973	-0.0119749	0.0209234	0.567104	0.0149866	0.0422293	0.722675
genus	1606	genus.Howardella.id.2000	rs17167098	7	133154356	ENSG00000131558	G	A	-0.169366	0.0352068	1.12323e-06	23.1289	-0.00196363	0.0185017	0.915478	0.0132468	0.0218241	0.543865	0.0315399	0.0442803	0.476293
genus	1607	genus.Howardella.id.2000	rs36081916	7	93527414		T	C	-0.18123	0.0402987	4.7004e-06	20.2119	0.000735831	0.0224351	0.973835	0.0425187	0.0266215	0.110231	-0.0522222	0.0535261	0.329243
genus	1608	genus.Howardella.id.2000	rs12452946	17	17253288		A	G	-0.105833	0.0228941	3.80393e-06	21.3584	-0.00955617	0.0126028	0.448295	0.00224622	0.0149465	0.880541	-0.0275009	0.0303023	0.364115
genus	1609	genus.Howardella.id.2000	rs61771805	1	72972799		A	T	-0.136779	0.0296811	4.0274e-06	21.2244	-0.0203002	0.0198186	0.305691	-0.0262791	0.0233421	0.26024	-0.059357	0.0478189	0.214499
genus	1610	genus.Howardella.id.2000	rs672217	18	60125134		G	A	0.164146	0.0349993	3.52468e-06	21.9837	0.0210624	0.0158239	0.183173	0.00151112	0.0188222	0.936011	-0.0368162	0.0379533	0.332027
genus	1611	genus.Howardella.id.2000	rs3791893	2	218819396	ENSG00000079308	A	G	0.147035	0.034023	9.49716e-06	18.6668	-0.0118404	0.0180091	0.510878	-0.0296291	0.0214913	0.168001	0.0520887	0.0430616	0.22642
genus	1612	genus.Howardella.id.2000	rs10048062	15	98476920		C	T	-0.147352	0.0336531	8.58873e-06	19.1617	0.006668	0.0223571	0.765512	0.000559798	0.0261804	0.982941	-0.0572467	0.0539638	0.288765
genus	1613	genus.Howardella.id.2000	rs2154047	14	95452797		C	A	-0.192557	0.0420093	9.97042e-06	20.9985	-0.0305682	0.0223359	0.171135	-0.0334843	0.0263249	0.203386	0.0336446	0.0536652	0.530701
genus	1614	genus.Hungatella.id.11306	rs13128780	4	166058998		T	C	-0.149725	0.0312777	1.74998e-06	22.9035	-0.0068175	0.0161176	0.672306	-0.0155159	0.019115	0.416955	-0.00293433	0.0387018	0.939563
genus	1615	genus.Hungatella.id.11306	rs72759041	15	89577376		G	T	-0.126025	0.0282242	3.86095e-06	19.9272	0.00133606	0.0155824	0.931671	0.00728545	0.0184668	0.693201	-0.0406638	0.0373134	0.275804
genus	1616	genus.Hungatella.id.11306	rs10044993	5	58424440	ENSG00000113448	C	A	0.139547	0.0316748	8.06668e-06	19.4002	0.0583636	0.022382	0.00911759	0.0251212	0.0268277	0.349071	0.0154909	0.0544392	0.775986
genus	1617	genus.Hungatella.id.11306	rs13249325	8	14853525	ENSG00000185053	T	G	-0.100023	0.0225883	9.69162e-06	19.5984	0.00897656	0.0126368	0.477485	0.020776	0.0149748	0.165321	-0.00895059	0.03033	0.767913
genus	1618	genus.Hungatella.id.11306	rs17092615	14	95973619	ENSG00000176438	G	A	0.152235	0.0337867	7.37677e-06	20.2917	-0.0398713	0.0181851	0.0283413	-0.045223	0.0216888	0.0370612	-0.0163496	0.0437908	0.708884
genus	1619	genus.Intestinibacter.id.11345	rs4327025	15	92446683	ENSG00000176463	G	A	-0.0810346	0.0154397	1.64326e-07	27.5419	0.00445179	0.0161952	0.783406	0.0150409	0.0191965	0.433321	-0.00633209	0.0388987	0.870688
genus	1620	genus.Intestinibacter.id.11345	rs10805326	4	14324623		G	A	0.0775151	0.0139665	3.54544e-08	30.7984	0.0122093	0.0138656	0.378562	-0.0356263	0.0164276	0.0301065	-0.00711343	0.0332809	0.83075
genus	1621	genus.Intestinibacter.id.11345	rs478972	11	125663184		T	C	-0.142681	0.0297116	1.81991e-06	23.0566	-0.00243453	0.0218102	0.911122	-0.00688375	0.0259863	0.791087	-0.0528679	0.0521428	0.310627
genus	1622	genus.Intestinibacter.id.11345	rs6875660	5	159686256	ENSG00000135083	C	T	0.0890455	0.0193905	3.05781e-06	21.0851	-0.0636292	0.0265486	0.0165432	-0.0141648	0.0313473	0.651366	0.065784	0.0638835	0.303127
genus	1623	genus.Intestinibacter.id.11345	rs16938435	9	21502923		T	C	-0.112189	0.0235439	1.80097e-06	22.7023	-0.0220095	0.0213988	0.303695	-0.00336996	0.0252659	0.893893	0.0349411	0.05144	0.496973
genus	1624	genus.Intestinibacter.id.11345	rs6062862	20	61325223		A	G	0.0924508	0.0204658	6.67984e-06	20.4029	-0.0160122	0.02299	0.486126	-0.0587172	0.0272728	0.031322	-0.0146996	0.0549051	0.788909
genus	1625	genus.Intestinibacter.id.11345	rs118030283	16	5993076		G	A	-0.151829	0.0324471	2.67439e-06	21.8907	-0.00129506	0.0302397	0.96584	-0.0186905	0.0358342	0.601962	-0.0975741	0.0727978	0.180133
genus	1626	genus.Intestinibacter.id.11345	rs11109097	12	97928437		C	T	0.0624272	0.0138539	5.49484e-06	20.3016	0.00455364	0.0127263	0.720482	0.0119326	0.0150777	0.428706	-0.00215401	0.0304881	0.943676
genus	1627	genus.Intestinibacter.id.11345	rs9348442	6	10303945		C	T	0.099082	0.0221625	6.25936e-06	19.9839	-0.00572233	0.0190028	0.763315	0.00813717	0.022594	0.718737	-0.00993374	0.0454581	0.82702
genus	1628	genus.Intestinibacter.id.11345	rs447950	5	148846426		A	G	0.0628342	0.0136652	5.63911e-06	21.1391	-0.0164946	0.0130306	0.205573	0.0366181	0.0154403	0.0177117	-0.00873448	0.0313363	0.78045
genus	1629	genus.Intestinibacter.id.11345	rs62430350	6	170918194		T	C	0.151096	0.0351476	6.84229e-06	18.4756	-0.0484648	0.0338029	0.151644	-0.0573303	0.0394623	0.146283	-0.112213	0.081526	0.168694
genus	1630	genus.Intestinibacter.id.11345	rs2098844	11	127703160		C	T	-0.0575295	0.0128416	6.78879e-06	20.0667	-0.012568	0.01312	0.338101	-0.0316807	0.0155094	0.0410847	0.030244	0.031443	0.336117
genus	1631	genus.Intestinibacter.id.11345	rs2702387	4	179361262		A	G	0.0608559	0.0132145	4.25994e-06	21.2046	0.0253169	0.0128328	0.0485154	-0.0142082	0.0152136	0.350348	0.0238251	0.0307957	0.439138
genus	1632	genus.Intestinibacter.id.11345	rs68093214	3	70657785		C	T	0.0662258	0.0149877	9.25769e-06	19.5213	0.0134442	0.0147592	0.362345	-0.0243897	0.017459	0.162422	0.0593994	0.0354007	0.0933641
genus	1633	genus.Intestinibacter.id.11345	rs893394	2	20054971		G	A	0.0583322	0.0130729	7.85038e-06	19.9066	-0.00785184	0.0128362	0.540738	0.0163598	0.0152022	0.281862	-0.0259908	0.0307504	0.397988
genus	1634	genus.Escherichia.Shigella.id.3504	rs113513883	7	140678199		A	G	0.172283	0.038041	5.27716e-06	20.5042	-0.0135416	0.0355815	0.703514	-0.0152933	0.0420697	0.716214	0.0348842	0.085854	0.684507
genus	1635	genus.Escherichia.Shigella.id.3504	rs2267739	7	31136897	ENSG00000078549	G	C	0.115505	0.0237628	1.42478e-06	23.6231	0.0194188	0.0198701	0.328427	0.010435	0.0235386	0.657537	0.0768488	0.0475314	0.105921
genus	1636	genus.Escherichia.Shigella.id.3504	rs1154904	11	134774845		A	G	-0.0613376	0.0130644	3.03751e-06	22.0395	-0.0104656	0.0125944	0.405987	0.0266749	0.0149282	0.0739571	0.0334158	0.0302277	0.268957
genus	1637	genus.Escherichia.Shigella.id.3504	rs73208162	21	39324484		A	G	-0.119296	0.024839	2.19391e-06	23.0623	-0.0527218	0.0358205	0.141066	0.0761561	0.0418621	0.0688795	0.0548063	0.0862975	0.525373
genus	1638	genus.Escherichia.Shigella.id.3504	rs7502686	17	14173290		G	C	-0.136384	0.0302576	5.90386e-06	20.3127	0.014878	0.0263868	0.572863	-0.00148324	0.0310221	0.961866	0.104571	0.0629971	0.0969259
genus	1639	genus.Escherichia.Shigella.id.3504	rs57024273	2	236515155	ENSG00000157985	T	C	0.0626172	0.0139919	9.70464e-06	20.0246	-0.0037002	0.0144715	0.798192	0.0110003	0.0171357	0.520903	0.0215519	0.034711	0.534669
genus	1640	genus.Escherichia.Shigella.id.3504	rs113127095	13	23253392		A	G	0.151009	0.0323434	3.33349e-06	21.7938	-0.00543952	0.0318751	0.864498	0.0438056	0.0377863	0.246334	-0.0508153	0.076547	0.50679
genus	1641	genus.Escherichia.Shigella.id.3504	rs117092367	10	69394914	ENSG00000183230	A	T	0.117362	0.0264533	9.65021e-06	19.6793	-0.0205091	0.0256272	0.423543	-0.0262707	0.0301716	0.383912	-0.0101338	0.061658	0.869452
genus	1642	genus.Escherichia.Shigella.id.3504	rs112767262	16	3750623	ENSG00000126602	T	C	0.0732963	0.0163589	8.20636e-06	20.0717	-0.00244809	0.0151986	0.872035	0.0388891	0.0180693	0.0313798	-0.0347253	0.0364028	0.340124
genus	1643	genus.Escherichia.Shigella.id.3504	rs11706043	3	3173016	ENSG00000072756	T	A	0.075657	0.0164155	5.87272e-06	21.2381	-0.0125801	0.0152509	0.409443	0.00560359	0.0181101	0.757004	-0.055356	0.0365419	0.129807
genus	1644	genus.Escherichia.Shigella.id.3504	rs592299	9	136179347		T	C	-0.0592004	0.0129486	4.76927e-06	20.8992	0.0231933	0.0127123	0.0680801	-0.00674313	0.0150455	0.654021	-0.00293164	0.0304677	0.923345
genus	1645	genus.Escherichia.Shigella.id.3504	rs4731451	7	128054100		G	A	-0.0609885	0.0135157	7.4731e-06	20.3585	-0.0263309	0.0135727	0.0523817	-0.0040602	0.0160939	0.800824	-0.051737	0.032517	0.111593
genus	1646	genus.Escherichia.Shigella.id.3504	rs35555519	16	77711641		C	G	0.101976	0.0222883	4.92332e-06	20.93	-0.0186885	0.0212147	0.37836	-0.0349165	0.0250711	0.163711	-0.0260573	0.0510557	0.609792
genus	1647	genus.Escherichia.Shigella.id.3504	rs118526	5	79863544	ENSG00000189127	C	A	-0.0594401	0.013598	7.99566e-06	19.1045	0.0147449	0.0138519	0.287116	0.00295795	0.0163767	0.856666	-0.0081223	0.0331876	0.806658
genus	1648	genus.Escherichia.Shigella.id.3504	rs2798105	1	48961903		A	G	-0.100851	0.0222045	8.24501e-06	20.6253	-0.0107437	0.021281	0.613664	0.0329724	0.0252178	0.191041	-0.0251919	0.0512277	0.622887
genus	1649	genus.Faecalibacterium.id.2057	rs12320842	12	83502773	ENSG00000179104	C	G	0.094833	0.0163962	7.56951e-09	33.4489	-0.0349027	0.0186785	0.061678	-0.00591869	0.0219611	0.787539	-0.012443	0.0448717	0.781549
genus	1650	genus.Faecalibacterium.id.2057	rs6910935	6	131587157	ENSG00000118507	A	G	0.134864	0.0277032	1.37848e-06	23.6954	0.0686325	0.0259503	0.00817485	-0.0312882	0.0312017	0.315972	0.0700952	0.0636517	0.270796
genus	1651	genus.Faecalibacterium.id.2057	rs1271565	14	64044097		C	T	-0.0576251	0.0119649	1.30169e-06	23.1929	0.00878208	0.0143464	0.540443	0.0105312	0.0170212	0.536108	-0.00333129	0.0344483	0.922962
genus	1652	genus.Faecalibacterium.id.2057	rs10927394	1	245267339		G	T	-0.232262	0.0512364	7.01885e-06	20.5376	-0.00710912	0.0465132	0.878524	-0.0415205	0.0550972	0.451097	0.145094	0.111958	0.194987
genus	1653	genus.Faecalibacterium.id.2057	rs75499067	16	6099863	ENSG00000078328	C	T	0.227585	0.0465522	1.76448e-06	23.8899	0.0442149	0.0241425	0.0670394	-0.0237346	0.0286864	0.408021	-0.0589658	0.0578529	0.30809
genus	1654	genus.Faecalibacterium.id.2057	rs9536330	13	53567017		T	C	-0.048317	0.010797	5.33258e-06	20.0237	0.0185764	0.0126916	0.143281	0.0319358	0.0150173	0.0334534	0.0145393	0.0304021	0.632486
genus	1655	genus.Faecalibacterium.id.2057	rs28376661	15	47404021		C	G	0.0504817	0.0109368	3.66454e-06	21.303	-0.00732143	0.0137777	0.595144	0.0214108	0.0162732	0.188273	-0.04649	0.0330099	0.159023
genus	1656	genus.Faecalibacterium.id.2057	rs114946999	2	37125235	ENSG00000115808	C	T	-0.0861565	0.01896	5.69574e-06	20.6463	0.00546979	0.0190358	0.77385	-0.0135898	0.022545	0.546653	-0.0573949	0.0455505	0.20766
genus	1657	genus.Faecalibacterium.id.2057	rs79656633	1	111036827		T	C	0.145631	0.0323019	8.13557e-06	20.3215	0.00729968	0.0211588	0.730098	-0.0294602	0.0251364	0.241192	0.0203953	0.0506392	0.687127
genus	1658	genus.Faecalibacterium.id.2057	rs61875484	10	128614990	ENSG00000150760	C	G	0.0817953	0.018369	9.18015e-06	19.8259	0.0376812	0.0216737	0.0821107	0.00430671	0.0255359	0.866069	-0.0337761	0.0519996	0.515986
genus	1659	genus.Faecalibacterium.id.2057	rs12753492	1	14201546		A	C	0.0641305	0.0149933	8.80273e-06	18.2929	-0.0285438	0.0201115	0.155817	0.0103034	0.023764	0.664601	0.0433123	0.0482784	0.369646
genus	1660	genus.Faecalibacterium.id.2057	rs2835874	21	39027901	ENSG00000157542	T	C	-0.0866356	0.0196496	7.54405e-06	19.4374	0.067886	0.0346481	0.0500772	-0.0240889	0.0401176	0.548201	0.0701251	0.0834219	0.400568
genus	1661	genus.Faecalibacterium.id.2057	rs11776390	8	38593645		T	C	-0.078354	0.017183	6.39675e-06	20.7907	-0.000910447	0.0252747	0.971265	0.0487089	0.0300885	0.105479	0.0434665	0.0606751	0.473756
genus	1662	genus.FamilyXIIIAD3011group.id.11293	rs62200412	20	4618639		C	T	-0.0800851	0.0163834	5.80219e-07	23.8908	-0.00258903	0.0144519	0.857822	0.00809531	0.0172068	0.638018	0.0246173	0.0346081	0.476889
genus	1663	genus.FamilyXIIIAD3011group.id.11293	rs9852893	3	3556826		C	G	0.0657834	0.0129056	3.87539e-07	25.9785	0.0119238	0.0142289	0.402032	-0.016489	0.0168555	0.327947	-0.0200692	0.03403	0.555358
genus	1664	genus.FamilyXIIIAD3011group.id.11293	rs17156849	7	28603985	ENSG00000146592	G	A	-0.112891	0.0245292	4.19171e-06	21.178	-0.0123436	0.0269137	0.646495	-0.0479383	0.031729	0.130822	0.025549	0.0641515	0.690438
genus	1665	genus.FamilyXIIIAD3011group.id.11293	rs16840310	1	240694163	ENSG00000180875	A	G	-0.0608052	0.0122149	6.75113e-07	24.7765	0.010895	0.0127886	0.394253	-0.0311072	0.0151848	0.0405033	-0.0141153	0.0306916	0.645583
genus	1666	genus.FamilyXIIIAD3011group.id.11293	rs72730932	1	192019835		C	A	-0.0899559	0.0177107	6.88766e-07	25.7943	0.0358607	0.0219002	0.101534	-0.01888	0.0257207	0.462925	-0.0645911	0.052279	0.216641
genus	1667	genus.FamilyXIIIAD3011group.id.11293	rs16940167	15	58683697		C	T	0.0732552	0.0159898	3.90837e-06	20.986	0.0171296	0.0160404	0.285561	0.0414722	0.0190095	0.0291353	-0.0363785	0.0384255	0.343778
genus	1668	genus.FamilyXIIIAD3011group.id.11293	rs62029761	16	16006242		A	G	0.128753	0.0276002	3.89083e-06	21.757	0.0272307	0.0279226	0.329451	-0.0215708	0.0329525	0.512723	-0.0817359	0.0668877	0.221712
genus	1669	genus.FamilyXIIIAD3011group.id.11293	rs11736617	4	38917830	ENSG00000197712	G	A	-0.0759493	0.0172101	9.02048e-06	19.4724	-0.0543854	0.028067	0.0526599	0.0186712	0.0328615	0.569914	-0.0987324	0.0673096	0.142419
genus	1670	genus.FamilyXIIIAD3011group.id.11293	rs12812672	12	18127597		T	C	-0.096065	0.020828	2.55807e-06	21.2701	-0.0175074	0.0246213	0.477042	0.00276875	0.0288531	0.923552	0.151702	0.0589078	0.0100168
genus	1671	genus.FamilyXIIIAD3011group.id.11293	rs9276029	6	32695336		A	G	-0.0811384	0.0185669	8.92766e-06	19.0947	-0.0142371	0.0159156	0.371033	-0.0778107	0.0190591	4.45349e-05	-0.064062	0.0382133	0.0936526
genus	1672	genus.FamilyXIIIAD3011group.id.11293	rs12911842	15	40047706	ENSG00000150667	A	T	-0.0811976	0.0183335	6.90824e-06	19.6125	0.0499925	0.0228554	0.0287177	0.0226736	0.0267521	0.396692	-0.0420395	0.0545755	0.441122
genus	1673	genus.FamilyXIIIAD3011group.id.11293	rs149302	5	14159925	ENSG00000038382	T	C	-0.0645635	0.0143225	7.4818e-06	20.3178	0.0344792	0.0149721	0.0212848	-0.00662691	0.0177105	0.70827	-0.0486632	0.035929	0.1756
genus	1674	genus.FamilyXIIIAD3011group.id.11293	rs9837139	3	29811865	ENSG00000144642	A	G	0.10752	0.0240482	8.70808e-06	19.9872	-0.0116103	0.0226771	0.608662	-0.0284661	0.0268594	0.289226	-0.0818	0.0543166	0.132071
genus	1675	genus.FamilyXIIIAD3011group.id.11293	rs739451	9	136678954	ENSG00000160293	C	T	0.0649589	0.0147534	7.8781e-06	19.3834	0.0272671	0.015553	0.0795701	-0.00185689	0.0184517	0.91984	0.00106582	0.0372747	0.977189
genus	1676	genus.FamilyXIIIAD3011group.id.11293	rs11126423	2	74195551		C	T	0.0904399	0.0196301	5.91249e-06	21.2232	0.0104318	0.0222614	0.639353	-0.0274635	0.0263063	0.296489	0.00789355	0.0535351	0.88278
genus	1677	genus.FamilyXIIIUCG001.id.11294	rs1426266	3	188224096	ENSG00000145012	T	C	-0.0665521	0.0137151	1.24935e-06	23.5429	0.0165106	0.0142171	0.245512	0.00437579	0.0168529	0.795137	-0.0494247	0.0341591	0.147927
genus	1678	genus.FamilyXIIIUCG001.id.11294	rs12049454	1	85228325		T	C	-0.0647298	0.0134065	1.17378e-06	23.3081	0.00271026	0.0129352	0.834038	0.00368186	0.015333	0.810233	0.00317784	0.0310759	0.91855
genus	1679	genus.FamilyXIIIUCG001.id.11294	rs3842897	1	183503664	ENSG00000116698	G	A	-0.112639	0.0242751	5.19705e-06	21.5272	-0.0276621	0.022233	0.21343	0.00602705	0.026323	0.818896	0.0726883	0.053253	0.172265
genus	1680	genus.FamilyXIIIUCG001.id.11294	rs116979587	15	25151194		T	A	-0.121679	0.0260821	3.04638e-06	21.7608	0.0313271	0.0296619	0.290905	0.0236169	0.0350292	0.50018	-0.0744515	0.0714346	0.297304
genus	1681	genus.FamilyXIIIUCG001.id.11294	rs62414802	6	76598635	ENSG00000196586	C	T	-0.0611904	0.013457	4.29181e-06	20.673	-7.04681e-05	0.0145682	0.996141	-0.0219177	0.0172521	0.203928	0.0160704	0.0349557	0.645706
genus	1682	genus.FamilyXIIIUCG001.id.11294	rs112362903	17	33761027		A	G	-0.149047	0.0333271	7.8777e-06	19.9963	0.00627649	0.0363867	0.863049	0.00365454	0.0421321	0.930878	-0.0582357	0.0869363	0.502943
genus	1683	genus.FamilyXIIIUCG001.id.11294	rs8076666	17	78223817	ENSG00000181045	A	G	0.088655	0.0198094	8.0183e-06	20.0259	0.0123422	0.0194415	0.525535	-0.0357082	0.0230479	0.121308	0.018096	0.0467255	0.698548
genus	1684	genus.FamilyXIIIUCG001.id.11294	rs7119679	11	94681786		G	A	-0.0809085	0.0174782	3.52494e-06	21.4252	0.0257463	0.0147965	0.081854	-0.0151141	0.0176398	0.391545	0.00704008	0.0354313	0.8425
genus	1685	genus.FamilyXIIIUCG001.id.11294	rs76463770	3	45479090	ENSG00000011376	A	G	0.19313	0.0419866	3.77476e-06	21.1506	-0.090877	0.0371311	0.0143867	-0.0356172	0.0432761	0.410495	0.17439	0.0889888	0.0500322
genus	1686	genus.Flavonifractor.id.2059	rs34066017	11	44849689	ENSG00000157570	A	G	0.0764294	0.0159789	1.52086e-06	22.8741	0.0172406	0.0156923	0.271914	0.0110859	0.0185561	0.550223	-0.0437221	0.0375644	0.244454
genus	1687	genus.Flavonifractor.id.2059	rs12030302	1	77887835	ENSG00000154027	A	G	-0.0692276	0.0137467	5.6084e-07	25.356	0.00669504	0.0126632	0.597013	0.0142374	0.0149927	0.342302	0.0221507	0.0303474	0.465449
genus	1688	genus.Flavonifractor.id.2059	rs806808	10	32381186		T	C	0.0667272	0.0136557	1.17972e-06	23.8723	0.00930806	0.0127541	0.465509	-0.0125352	0.0151088	0.406731	0.0405582	0.0305795	0.184734
genus	1689	genus.Flavonifractor.id.2059	rs11811696	1	237351354	ENSG00000198626	T	C	-0.116063	0.0241012	2.07346e-06	23.1859	-0.00927288	0.0229262	0.68587	0.0107906	0.0272953	0.692601	0.0404756	0.0550769	0.462406
genus	1690	genus.Flavonifractor.id.2059	rs11642826	16	6696929	ENSG00000078328	G	C	0.14686	0.0325191	6.64895e-06	20.3904	-0.00775088	0.0218895	0.723271	-0.0512876	0.0259383	0.0480087	0.0540576	0.0523258	0.301559
genus	1691	genus.Flavonifractor.id.2059	rs114873521	5	168218403	ENSG00000184347	C	T	-0.130067	0.0294087	7.12522e-06	19.5563	0.0288111	0.0246256	0.242015	0.00402948	0.0291428	0.890029	0.0269288	0.0589489	0.647803
genus	1692	genus.Flavonifractor.id.2059	rs6761463	2	50201547	ENSG00000179915	G	C	-0.083392	0.0184596	8.10902e-06	20.4043	-0.00534496	0.0183037	0.770275	-0.013855	0.021749	0.524097	-0.0148392	0.0440136	0.736004
genus	1693	genus.Flavonifractor.id.2059	rs12038887	1	102287083	ENSG00000118733	C	G	0.0942719	0.0211646	9.37203e-06	19.8364	0.00719325	0.0185277	0.697835	0.00792667	0.0220323	0.719015	-0.0464185	0.044286	0.294568
genus	1694	genus.Fusicatenibacter.id.11305	rs4378146	1	24927625	ENSG00000184454	A	C	-0.0616691	0.0125259	7.20451e-07	24.2364	0.030435	0.0144947	0.035752	0.00926312	0.0171771	0.5897	0.0213923	0.0347568	0.538234
genus	1695	genus.Fusicatenibacter.id.11305	rs62353480	5	29595000		A	G	-0.0701397	0.0145589	1.56768e-06	23.2069	-0.00645161	0.0169037	0.702707	-0.0160579	0.0199605	0.421119	-0.0284772	0.0403311	0.480136
genus	1696	genus.Fusicatenibacter.id.11305	rs704418	3	64252803		T	C	0.0739124	0.0151073	7.77428e-07	23.9337	0.00215409	0.0191237	0.910316	-0.00955669	0.0226355	0.672879	-0.0407301	0.0458334	0.374188
genus	1697	genus.Fusicatenibacter.id.11305	rs2132128	8	15360718		G	A	-0.0771914	0.0160344	1.07686e-06	23.1729	0.027928	0.0210557	0.184713	0.00229042	0.0248667	0.926612	0.00425525	0.0505162	0.932869
genus	1698	genus.Fusicatenibacter.id.11305	rs206581	18	10370596		A	G	-0.0568339	0.0127894	8.95756e-06	19.7453	0.00553981	0.015341	0.718017	-0.00163939	0.0181408	0.927993	-0.00824402	0.0368108	0.822791
genus	1699	genus.Fusicatenibacter.id.11305	rs62187631	2	226649570		T	C	-0.0710571	0.015924	4.54526e-06	19.9094	-0.0130854	0.0159995	0.413435	-0.0233695	0.0189401	0.217255	-0.00275988	0.0383976	0.9427
genus	1700	genus.Fusicatenibacter.id.11305	rs2025938	10	112177119		G	A	-0.0967298	0.0205426	2.98832e-06	22.1695	-0.0477956	0.0257128	0.0630522	-0.0421372	0.0301872	0.162756	-0.029004	0.0619751	0.639788
genus	1701	genus.Fusicatenibacter.id.11305	rs3303	10	120447429	ENSG00000151893	T	C	-0.0953657	0.020407	3.93891e-06	21.8361	-0.00642954	0.0259145	0.804052	0.0170192	0.0306503	0.57871	0.0993827	0.0621087	0.109567
genus	1702	genus.Fusicatenibacter.id.11305	rs2039204	9	130371107		T	A	-0.0497415	0.0107941	3.94178e-06	21.233	-0.0297575	0.0131909	0.0240758	0.00106517	0.0156084	0.945592	-0.0117154	0.0315998	0.71083
genus	1703	genus.Fusicatenibacter.id.11305	rs8028026	15	88353215		A	G	-0.0792146	0.0180505	8.0633e-06	19.2566	0.036009	0.0218505	0.0993574	0.00789765	0.0257369	0.75895	-0.0267991	0.0523823	0.608927
genus	1704	genus.Fusicatenibacter.id.11305	rs1864685	17	70721782	ENSG00000133195	A	C	-0.0494799	0.0108105	4.96161e-06	20.9468	-0.00127155	0.0128283	0.921043	-0.00921058	0.015216	0.544964	-0.0376871	0.030804	0.22116
genus	1705	genus.Fusicatenibacter.id.11305	rs792108	2	5532793		T	C	-0.0508345	0.0113843	8.49535e-06	19.9366	-8.20021e-05	0.0128446	0.994906	0.00131463	0.0151972	0.931065	0.0689067	0.0307766	0.0251605
genus	1706	genus.Fusicatenibacter.id.11305	rs8063430	16	73821805		T	C	-0.104026	0.022217	4.9289e-06	21.9211	0.0576431	0.0287953	0.0453044	-0.0777297	0.034095	0.0226199	-0.0336986	0.0692878	0.626715
genus	1707	genus.Fusicatenibacter.id.11305	rs60254196	7	148856720	ENSG00000197024	A	G	-0.0492427	0.0109365	5.46739e-06	20.2711	-0.0245009	0.0126917	0.0535488	-0.013978	0.01504	0.352685	-0.00293544	0.0304511	0.923204
genus	1708	genus.Fusicatenibacter.id.11305	rs9905659	17	70697344	ENSG00000133195	G	A	-0.061617	0.0136576	7.30993e-06	20.3518	-0.0211351	0.0163673	0.196599	-0.00925478	0.0193858	0.633078	-0.0736827	0.0392434	0.060438
genus	1709	genus.Fusicatenibacter.id.11305	rs6515626	20	25257001	ENSG00000100994	G	A	0.141575	0.0313559	7.28654e-06	20.3809	0.00341707	0.0253451	0.892753	-0.00294743	0.030051	0.921868	-0.038752	0.0607753	0.523716
genus	1710	genus.Fusicatenibacter.id.11305	rs10439674	21	42681392		A	G	-0.0572129	0.0130007	7.68485e-06	19.3645	0.000979578	0.015681	0.950189	-0.00860988	0.0185975	0.643394	-0.0125711	0.0376764	0.738637
genus	1711	genus.Fusicatenibacter.id.11305	rs167879	20	55937366	ENSG00000101146	C	T	-0.0659543	0.0148763	5.86893e-06	19.6538	0.0225348	0.0178211	0.206049	-0.0103376	0.0209931	0.622419	-0.0181075	0.0428648	0.672709
genus	1712	genus.Fusicatenibacter.id.11305	rs73103914	12	58658311		A	G	-0.0597324	0.0134458	8.29563e-06	19.7333	0.037275	0.0176183	0.0343708	0.0213572	0.0209002	0.306845	-0.0216722	0.0422735	0.608184
genus	1713	genus.Gordonibacter.id.821	rs76287110	3	187450354	ENSG00000113916	A	T	-0.242965	0.0466177	1.67486e-07	27.1479	0.0154633	0.0231349	0.503879	-0.0450287	0.0273611	0.0998206	0.0326728	0.0553664	0.55511
genus	1714	genus.Gordonibacter.id.821	rs7294633	12	29024534		C	T	0.12867	0.0249946	3.43763e-07	26.4867	0.0115179	0.0142221	0.418022	0.0060646	0.0168196	0.718424	0.016898	0.0341174	0.620396
genus	1715	genus.Gordonibacter.id.821	rs7220558	17	10148653		A	T	0.116884	0.0234834	6.70634e-07	24.7604	-0.00122876	0.0128605	0.923882	-0.020186	0.0152395	0.185308	-0.019639	0.0308596	0.524518
genus	1716	genus.Gordonibacter.id.821	rs72714787	4	136768501		C	A	0.181405	0.0377102	1.42889e-06	23.1285	-0.0245232	0.0185837	0.186967	-0.000776588	0.0221044	0.971974	0.0960212	0.0446254	0.0314196
genus	1717	genus.Gordonibacter.id.821	rs71545975	7	47144505		A	G	-0.153972	0.0338918	7.03944e-06	20.6277	-0.01057	0.0167637	0.528349	-0.00938182	0.0197957	0.635549	0.0153555	0.0401203	0.701916
genus	1718	genus.Gordonibacter.id.821	rs35042269	4	8142607	ENSG00000163995	C	A	-0.180293	0.0403296	8.10852e-06	19.974	0.000408899	0.0200229	0.983707	0.0228028	0.0236449	0.334851	-0.00327318	0.0481702	0.945825
genus	1719	genus.Gordonibacter.id.821	rs322296	7	136937189	ENSG00000105894	G	A	0.17869	0.037722	4.02422e-06	22.4268	0.0180801	0.0242696	0.45629	-0.00754752	0.0284671	0.790908	0.0433762	0.0580431	0.454876
genus	1720	genus.Gordonibacter.id.821	rs72939513	1	83136096		A	G	-0.21399	0.0490592	7.98199e-06	19.0148	0.0149714	0.0287699	0.602795	-0.013562	0.0341654	0.691404	0.038832	0.0689796	0.57347
genus	1721	genus.Gordonibacter.id.821	rs3765837	1	210628449	ENSG00000054392	T	G	-0.190729	0.0433608	7.16906e-06	19.3371	0.0249118	0.0244993	0.309232	-0.00503385	0.0289669	0.862039	0.0798565	0.0587323	0.173934
genus	1722	genus.Gordonibacter.id.821	rs13412653	2	30158494		A	C	0.107597	0.0239228	8.61141e-06	20.2184	-0.0180432	0.0130254	0.165982	-0.00985018	0.0154569	0.52395	0.0118558	0.0312626	0.704516
genus	1723	genus.Gordonibacter.id.821	rs117347059	7	129433205		G	C	-0.128261	0.0285123	9.16713e-06	20.2251	-0.00727547	0.0162203	0.653762	0.00415034	0.0191793	0.828678	0.0708572	0.0389468	0.0688605
genus	1724	genus.Gordonibacter.id.821	rs16955299	17	52957210		G	A	-0.196423	0.0433538	6.37019e-06	20.5157	0.0155563	0.0211329	0.461658	0.0139928	0.0250532	0.576489	0.00400444	0.0508573	0.93724
genus	1725	genus.Gordonibacter.id.821	rs4596722	9	88787144		A	G	0.102908	0.0231571	9.0568e-06	19.7378	-0.0145227	0.012623	0.249939	0.0141712	0.0149495	0.343159	0.0479988	0.0302985	0.113149
genus	1726	genus.Gordonibacter.id.821	rs768830	7	18970607	ENSG00000048052	G	A	0.149852	0.0333315	7.75583e-06	20.2016	0.0158775	0.0173943	0.361347	0.0255808	0.0206153	0.214654	-0.00919304	0.0417666	0.825789
genus	1727	genus.Haemophilus.id.3698	rs12191680	6	129224488	ENSG00000196569	C	G	0.106544	0.0200323	1.46913e-07	28.2815	0.0125416	0.0212087	0.554291	0.0414789	0.0248326	0.0948528	0.119529	0.0507224	0.0184463
genus	1728	genus.Haemophilus.id.3698	rs9382510	6	55448491		C	T	-0.093521	0.0172649	7.12051e-08	29.3358	0.0183537	0.0144578	0.204276	-0.0186942	0.0171228	0.274932	0.00391662	0.0346072	0.909893
genus	1729	genus.Haemophilus.id.3698	rs9574096	13	36104947	ENSG00000172915	A	T	-0.0736375	0.0155227	2.1802e-06	22.4992	0.0110068	0.0130493	0.398961	-0.01004	0.0154644	0.51619	-0.0265206	0.0312894	0.396666
genus	1730	genus.Haemophilus.id.3698	rs76022354	10	94306385	ENSG00000119912	C	T	0.244638	0.0505504	1.83031e-06	23.4076	0.0619026	0.0291583	0.0337551	0.0312682	0.0344624	0.36424	-0.0269365	0.0700977	0.700777
genus	1731	genus.Haemophilus.id.3698	rs111582866	16	48742489		G	A	-0.124265	0.026016	1.27347e-06	22.8095	-0.0155692	0.0224136	0.487285	-0.0223591	0.0265012	0.398838	0.0129346	0.0538023	0.810012
genus	1732	genus.Haemophilus.id.3698	rs9895850	17	64535013	ENSG00000154229	T	C	-0.192957	0.0416755	2.1406e-06	21.4274	0.0266279	0.0307617	0.3867	-0.0129611	0.0364378	0.722061	0.169703	0.0735974	0.0211198
genus	1733	genus.Haemophilus.id.3698	rs35509	12	115493337		G	A	0.128249	0.0268779	2.00952e-06	22.7622	0.0151272	0.0315245	0.631329	0.0174329	0.0373159	0.640379	-0.0172853	0.0756314	0.819222
genus	1734	genus.Haemophilus.id.3698	rs78909003	9	105650242		T	C	-0.246256	0.0503924	1.66745e-06	23.867	0.0301663	0.0281245	0.28345	0.033352	0.0329506	0.31145	0.0570324	0.0673037	0.396778
genus	1735	genus.Haemophilus.id.3698	rs9328464	6	8350917		T	C	0.0723095	0.0148799	1.42269e-06	23.6098	-0.00611715	0.01269	0.629773	-0.00411678	0.0150208	0.784029	-0.00791217	0.0304041	0.794684
genus	1736	genus.Haemophilus.id.3698	rs4822728	22	26891808	ENSG00000100109	T	C	0.0705861	0.0151388	3.47849e-06	21.7351	-0.0185586	0.0126183	0.141352	-0.01051	0.0149417	0.481805	0.0251339	0.030244	0.405952
genus	1737	genus.Haemophilus.id.3698	rs10840326	11	9951672	ENSG00000133812	C	G	-0.0677384	0.0151463	7.36533e-06	19.9968	-0.00595267	0.0131614	0.651066	-0.00899105	0.015589	0.564104	0.049983	0.0315588	0.113238
genus	1738	genus.Haemophilus.id.3698	rs12876183	13	85114550		T	A	0.0749201	0.016711	9.6249e-06	20.0955	0.0230651	0.0133211	0.0833662	0.000127135	0.0157906	0.993576	0.0303696	0.03191	0.341235
genus	1739	genus.Haemophilus.id.3698	rs10781340	9	78752170	ENSG00000099139	G	A	0.0948915	0.0203221	4.32266e-06	21.7983	-0.0178813	0.0191737	0.35103	0.0136175	0.0226909	0.548421	0.0673015	0.0459873	0.143336
genus	1740	genus.Haemophilus.id.3698	rs56310940	7	24360361		G	C	-0.108393	0.0247052	7.23232e-06	19.2457	-0.00107268	0.0193126	0.955706	0.0257811	0.0226955	0.255974	0.0294095	0.0463294	0.525563
genus	1741	genus.Holdemanella.id.11393	rs761624	6	163603171	ENSG00000112530	C	G	0.0959801	0.0179537	1.37775e-07	28.572	0.00769414	0.0137487	0.575733	-0.00803258	0.0162628	0.621361	0.0331502	0.0329791	0.314807
genus	1742	genus.Holdemanella.id.11393	rs1830029	7	14728950	ENSG00000136267	C	G	-0.0954096	0.021093	5.34728e-06	20.4545	-0.00300669	0.0151099	0.842273	-0.0157145	0.0178989	0.379967	-0.0137398	0.0363388	0.705355
genus	1743	genus.Holdemanella.id.11393	rs607782	6	4148609		T	C	-0.0854214	0.0172515	7.19447e-07	24.5111	-0.0107572	0.0131131	0.412023	0.0161712	0.0155107	0.297144	-0.00232695	0.0313649	0.94086
genus	1744	genus.Holdemanella.id.11393	rs75764681	10	4494630		T	C	-0.283103	0.0598999	1.94273e-06	22.3227	0.00778975	0.030815	0.80043	-0.0115202	0.0365242	0.752447	-0.014171	0.0736964	0.847516
genus	1745	genus.Holdemanella.id.11393	rs73011279	19	15020095		T	C	-0.0961669	0.0199336	1.36046e-06	23.2681	-0.00511665	0.0151125	0.734933	0.0214998	0.0178553	0.228546	0.00271217	0.0361524	0.940198
genus	1746	genus.Holdemanella.id.11393	rs4541991	9	105004835		T	C	-0.0927334	0.0194435	2.10094e-06	22.7411	-0.0109835	0.0134837	0.415316	-0.00557315	0.0160044	0.727671	0.0187735	0.0323092	0.561202
genus	1747	genus.Holdemanella.id.11393	rs12513188	4	71000791		G	A	0.0903906	0.0195276	4.6548e-06	21.4208	-0.0126687	0.0141963	0.372179	0.0263676	0.0168988	0.118684	0.00608897	0.034102	0.85829
genus	1748	genus.Holdemanella.id.11393	rs12415649	10	125021315		G	C	0.0839384	0.0190567	7.87995e-06	19.396	0.00849291	0.0152217	0.576879	-0.0110453	0.0180755	0.541157	0.00866809	0.0365724	0.812647
genus	1749	genus.Holdemanella.id.11393	rs1926302	1	65153340	ENSG00000158966	G	A	-0.107972	0.0231421	7.50141e-06	21.7622	-0.00128606	0.015135	0.932283	-0.0119948	0.0179859	0.504836	-0.113491	0.0367974	0.00204089
genus	1750	genus.Holdemanella.id.11393	rs17586763	13	50932063		T	C	-0.227285	0.0510135	7.71949e-06	19.84	-0.0109148	0.0288688	0.705367	-0.0929417	0.0347507	0.00748342	-0.0218961	0.0693457	0.752191
genus	1751	genus.Holdemanella.id.11393	rs8113760	19	43851935		G	A	0.078999	0.01734	4.62395e-06	20.7504	0.00158035	0.0136711	0.907972	-0.00894822	0.0161845	0.580341	0.0303537	0.032805	0.354822
genus	1752	genus.Holdemanella.id.11393	rs34187114	8	138623633		C	A	-0.104505	0.022601	5.13495e-06	21.3752	0.0088935	0.020102	0.658185	0.0308334	0.0236946	0.193162	0.00717428	0.0484488	0.88228
genus	1753	genus.Holdemanella.id.11393	rs35228298	3	85392882	ENSG00000175161	G	A	0.0934832	0.0202886	7.29849e-06	21.225	0.0127218	0.0172654	0.461221	0.00777311	0.0204318	0.703618	0.0297084	0.0415351	0.474448
genus	1754	genus.Holdemanella.id.11393	rs62113381	19	7668225	ENSG00000076826	T	C	-0.105447	0.0232029	5.53879e-06	20.6474	-0.014031	0.0187491	0.454246	-0.00914439	0.0221748	0.680063	-0.0128984	0.0449612	0.774205
genus	1755	genus.Holdemania.id.2157	rs1867876	11	18768068	ENSG00000110786	T	C	0.0842919	0.0162192	2.7388e-07	27.0034	-0.0161891	0.0137616	0.239436	1.1296e-05	0.0163333	0.999448	0.0012327	0.0330251	0.970225
genus	1756	genus.Holdemania.id.2157	rs9500080	6	105737322	ENSG00000085377	C	T	0.0926764	0.0178886	4.08515e-07	26.8343	-0.00557772	0.0167795	0.739578	0.00703065	0.0197829	0.722297	0.00670619	0.0403724	0.868072
genus	1757	genus.Holdemania.id.2157	rs150096134	12	39589195		T	A	0.162139	0.0332089	2.37767e-06	23.8309	-0.00996737	0.0211718	0.637795	0.00314356	0.0251482	0.900523	-0.045903	0.0506904	0.365171
genus	1758	genus.Holdemania.id.2157	rs41438744	14	102553414		C	G	-0.12487	0.0270129	2.44434e-06	21.3637	0.0275465	0.0231256	0.233587	0.00759558	0.0274431	0.781954	0.0555097	0.0550537	0.313319
genus	1759	genus.Holdemania.id.2157	rs77293403	5	77388406	ENSG00000132842	A	G	0.164556	0.0341775	1.77466e-06	23.1758	0.0539041	0.0344291	0.11743	0.0188655	0.0403264	0.639913	-0.0251822	0.0828853	0.761265
genus	1760	genus.Holdemania.id.2157	rs80149660	10	129908282	ENSG00000148773	C	T	-0.232987	0.0519183	6.04217e-06	20.1261	0.034532	0.0309315	0.264251	-0.0459222	0.0366691	0.210446	-0.0208259	0.0736793	0.77744
genus	1761	genus.Holdemania.id.2157	rs116500994	13	81685543		G	T	-0.13755	0.0293386	2.34479e-06	21.9757	-0.0388832	0.0299749	0.194565	-0.052214	0.0358393	0.145146	-0.0837826	0.0717372	0.242844
genus	1762	genus.Holdemania.id.2157	rs55888180	17	76443497	ENSG00000187775	C	G	0.128671	0.0282795	5.89194e-06	20.6974	0.00790668	0.0280777	0.77825	-0.000684349	0.0331649	0.983537	-0.105045	0.06767	0.120588
genus	1763	genus.Holdemania.id.2157	rs4146507	5	106209093		C	T	0.079488	0.0177002	7.22973e-06	20.1628	0.00725953	0.0147168	0.621812	0.00100143	0.0174378	0.954204	-0.00929065	0.0352318	0.792011
genus	1764	genus.Holdemania.id.2157	rs111745969	15	93110222		A	G	0.120677	0.0265781	3.70776e-06	20.6108	0.0192934	0.018393	0.294201	0.0249511	0.0218258	0.252959	-0.133622	0.0453291	0.00320022
genus	1765	genus.Holdemania.id.2157	rs113593397	8	123973840	ENSG00000178764	A	G	-0.128935	0.0282526	9.35728e-06	20.8218	0.00481992	0.0213671	0.821531	0.0131917	0.0253242	0.602428	-0.0227265	0.0513783	0.658246
genus	1766	genus.Holdemania.id.2157	rs9529719	13	70856516		T	C	0.074038	0.0160494	5.96669e-06	21.2762	-0.00928883	0.0135231	0.492155	-0.00436154	0.0159742	0.784825	-0.0143754	0.0323577	0.65685
genus	1767	genus.Holdemania.id.2157	rs10885477	10	115332413	ENSG00000148702	T	C	-0.135137	0.0301894	8.59833e-06	20.0325	0.00791509	0.0291571	0.786035	0.0612539	0.0342187	0.0734429	0.152637	0.0699773	0.0291655
genus	1768	genus.Holdemania.id.2157	rs967319	3	60615680	ENSG00000189283	T	C	0.0788638	0.0176744	8.38155e-06	19.9054	0.00604959	0.0147375	0.681447	-0.0233989	0.0175065	0.18136	0.0423168	0.0353865	0.231757
genus	1769	genus.Holdemania.id.2157	rs12701617	7	38292857		A	G	-0.0660617	0.0149427	9.51844e-06	19.541	-0.040265	0.0126733	0.0014873	0.00806866	0.0149915	0.590427	-0.023594	0.0303371	0.436729
genus	1770	genus.Holdemania.id.2157	rs73139538	7	63323145		G	A	-0.148594	0.0327469	7.77178e-06	20.5851	-0.0112604	0.0373341	0.762948	0.0291738	0.0443362	0.51053	-0.0802589	0.0902704	0.373952
genus	1771	genus.Holdemania.id.2157	rs11080063	17	26789271		G	A	-0.0665238	0.0149837	6.66887e-06	19.7069	-0.0198366	0.0128466	0.122561	0.000592586	0.0152084	0.968919	0.023322	0.030804	0.448984
genus	1772	genus.LachnospiraceaeUCG001.id.11321	rs7341608	8	56839500	ENSG00000254087	T	C	-0.0784757	0.0177648	9.48124e-06	19.5103	-0.0215278	0.0185695	0.246329	-0.000125669	0.0219036	0.995422	0.0343379	0.0446225	0.441586
genus	1773	genus.LachnospiraceaeUCG001.id.11321	rs437876	3	42568440	ENSG00000114812	T	C	0.0784637	0.0144768	7.1655e-08	29.3703	-0.00673844	0.0132487	0.611025	0.00318263	0.0157266	0.839625	-0.0281963	0.0317598	0.374649
genus	1774	genus.LachnospiraceaeUCG001.id.11321	rs985416	3	148269083		C	T	0.0970258	0.0181807	1.45591e-07	28.4752	0.00294592	0.0164306	0.857706	-0.0157372	0.0194626	0.418752	-0.00820292	0.0394494	0.835279
genus	1775	genus.LachnospiraceaeUCG001.id.11321	rs2050911	1	82384407	ENSG00000117114	G	A	0.0751466	0.0153934	1.10648e-06	23.8266	-0.0195995	0.0133266	0.14137	0.0328677	0.0158256	0.0378129	-0.0387071	0.0319736	0.22605
genus	1776	genus.LachnospiraceaeUCG001.id.11321	rs10815577	9	7273249		C	G	-0.0683706	0.0143691	1.71503e-06	22.6359	0.00038298	0.0127982	0.976127	0.0027844	0.0151406	0.85409	0.0177913	0.0306576	0.561697
genus	1777	genus.LachnospiraceaeUCG001.id.11321	rs573933	9	14477851		T	C	-0.107898	0.0232346	3.10508e-06	21.5612	-0.00318283	0.0204601	0.876377	-0.00754427	0.0242972	0.756181	0.021637	0.0491373	0.659693
genus	1778	genus.LachnospiraceaeUCG001.id.11321	rs78848836	1	53773248	ENSG00000157193	A	G	-0.118868	0.0259753	3.38171e-06	20.9371	-0.000606445	0.0208119	0.976754	-0.00358643	0.0245628	0.883913	0.0351326	0.0496312	0.479025
genus	1779	genus.LachnospiraceaeUCG001.id.11321	rs9403580	6	145006780	ENSG00000152818	C	T	0.107801	0.0229777	3.46785e-06	22.006	0.023998	0.0187894	0.201529	0.00178699	0.0221787	0.935782	-0.0275887	0.045091	0.54064
genus	1780	genus.LachnospiraceaeUCG001.id.11321	rs7213933	17	36155074		T	A	-0.0816269	0.01838	9.01671e-06	19.7191	0.0207556	0.0172843	0.229815	-0.00210432	0.0205146	0.918299	0.0651376	0.0414061	0.115686
genus	1781	genus.LachnospiraceaeUCG001.id.11321	rs8104225	19	13962924		A	G	0.0892098	0.0197665	8.04216e-06	20.3647	0.00401856	0.015334	0.793268	-0.0201176	0.0181971	0.268924	-0.0726612	0.0367322	0.0479137
genus	1782	genus.LachnospiraceaeUCG001.id.11321	rs74034332	16	79092359	ENSG00000186153	G	A	0.168045	0.0382637	3.33351e-06	19.2813	0.0409272	0.0261982	0.118237	0.0349272	0.0310927	0.261299	0.0566919	0.062987	0.36809
genus	1783	genus.LachnospiraceaeUCG001.id.11321	rs62496417	7	96965504		T	G	-0.0748504	0.0165681	5.87504e-06	20.4061	-0.00854441	0.0153523	0.57783	-0.00882957	0.018149	0.62661	0.0261779	0.0368277	0.477195
genus	1784	genus.LachnospiraceaeUCG001.id.11321	rs2371284	12	56256262		T	C	-0.0761893	0.0170127	7.55967e-06	20.0519	-0.039783	0.0151075	0.00845512	0.0164955	0.0177868	0.353718	-0.00483519	0.0359604	0.89304
genus	1785	genus.LachnospiraceaeUCG001.id.11321	rs12131224	1	166199362		C	T	0.117095	0.02591	7.39863e-06	20.42	0.0139064	0.0201929	0.491025	0.0146837	0.0240556	0.541592	0.0876736	0.0486349	0.0714365
genus	1786	genus.LachnospiraceaeUCG001.id.11321	rs4981345	14	21455973		T	C	-0.0681973	0.0149831	6.08596e-06	20.7129	-0.000967604	0.0134263	0.942548	-0.00590676	0.0159166	0.710559	-0.0490186	0.0321984	0.127911
genus	1787	genus.LachnospiraceaeUCG001.id.11321	rs79476906	1	108102470		T	A	-0.087088	0.0197008	8.27425e-06	19.5371	0.00704353	0.0175977	0.688971	0.0163576	0.0207616	0.430767	-0.0375557	0.0423614	0.375318
genus	1788	genus.LachnospiraceaeUCG004.id.11324	rs12747809	1	240359089	ENSG00000155816	G	A	-0.062197	0.0125685	8.64875e-07	24.4858	-0.0128064	0.0140507	0.362065	0.00263639	0.0165989	0.873803	-0.0232642	0.0337226	0.490276
genus	1789	genus.LachnospiraceaeUCG004.id.11324	rs2882478	2	49904589		G	A	-0.0577091	0.0118338	1.20811e-06	23.7781	0.00266118	0.0127195	0.834277	-0.0107165	0.0150484	0.476378	-0.0285153	0.0304845	0.349581
genus	1790	genus.LachnospiraceaeUCG004.id.11324	rs12673420	7	71303007	ENSG00000183166	G	A	0.0554351	0.0118375	2.98079e-06	21.9274	0.00929106	0.0126286	0.461904	0.00661804	0.0149447	0.657885	-0.0197797	0.0302312	0.512931
genus	1791	genus.LachnospiraceaeUCG004.id.11324	rs12894272	14	40536481		A	G	0.0579792	0.0125229	4.33949e-06	21.4326	-0.0199398	0.0133285	0.134646	-0.00844367	0.0157773	0.592525	0.0136265	0.0319568	0.669814
genus	1792	genus.LachnospiraceaeUCG004.id.11324	rs2444793	6	81318836		C	T	-0.0542433	0.0118188	4.77076e-06	21.0615	-0.0114468	0.0129484	0.376676	0.0124384	0.0153157	0.416714	0.0274918	0.0310588	0.376075
genus	1793	genus.LachnospiraceaeUCG004.id.11324	rs2726805	4	183247601	ENSG00000218336	A	G	0.0548397	0.0120844	6.30399e-06	20.591	0.00445842	0.012757	0.726723	0.0103088	0.0151329	0.495731	-0.0192352	0.0306204	0.529884
genus	1794	genus.LachnospiraceaeUCG004.id.11324	rs11128180	3	70592215		A	G	0.0648288	0.0140126	4.51737e-06	21.4011	0.0106192	0.0149108	0.476351	-0.00050708	0.0176903	0.977132	-0.0275338	0.0357341	0.440991
genus	1795	genus.LachnospiraceaeUCG004.id.11324	rs233486	6	14817584		A	G	-0.0799088	0.017766	6.28457e-06	20.2277	-0.0263034	0.0182202	0.148841	0.00152598	0.021519	0.943467	-0.0135987	0.043684	0.755574
genus	1796	genus.LachnospiraceaeUCG004.id.11324	rs35182105	12	24572337		A	G	-0.109724	0.024221	4.86508e-06	20.519	0.0361397	0.0280094	0.196958	0.0573103	0.0329805	0.082264	-0.0981804	0.0669548	0.142548
genus	1797	genus.LachnospiraceaeUCG004.id.11324	rs6656451	1	65990422	ENSG00000116678	C	T	-0.05436	0.011947	5.56781e-06	20.7005	0.00297113	0.0126577	0.814419	0.00836554	0.0149677	0.576225	0.00880862	0.0302974	0.771251
genus	1798	genus.LachnospiraceaeUCG004.id.11324	rs12072562	1	105287469		T	C	0.133104	0.0303566	7.0737e-06	19.2212	-0.0309156	0.0326187	0.343237	0.0352063	0.0383591	0.35872	0.0327418	0.0786056	0.677021
genus	1799	genus.LachnospiraceaeUCG004.id.11324	rs2706242	13	51292902		G	C	-0.0901399	0.0199712	9.83848e-06	20.3687	0.00715725	0.0225736	0.751197	-0.0592684	0.0267415	0.026668	0.000292047	0.0538803	0.995675
genus	1800	genus.LachnospiraceaeUCG004.id.11324	rs7629954	3	154242406		A	G	0.108441	0.023825	5.77222e-06	20.7134	-0.026247	0.0307989	0.3941	0.0417565	0.0360296	0.246476	-0.132665	0.0742032	0.0737989
genus	1801	genus.LachnospiraceaeUCG008.id.11328	rs10793103	11	74391775		C	T	0.0974344	0.0181279	9.34937e-08	28.8805	0.00947136	0.0126926	0.455539	-0.00934764	0.0150469	0.534445	0.0160466	0.0304823	0.598595
genus	1802	genus.LachnospiraceaeUCG008.id.11328	rs9873555	3	100496680	ENSG00000154175	G	C	-0.121162	0.0233467	2.41343e-07	26.9245	-0.00797155	0.0197075	0.68585	-0.00131896	0.0232829	0.954824	0.00743889	0.0473583	0.875184
genus	1803	genus.LachnospiraceaeUCG008.id.11328	rs13024781	2	168628871	ENSG00000172318	T	C	-0.0798769	0.0168846	2.29166e-06	22.3738	0.00818666	0.0126854	0.518693	0.00981865	0.0150164	0.513202	-0.00854668	0.0303929	0.778553
genus	1804	genus.LachnospiraceaeUCG008.id.11328	rs10741777	11	19572557		T	C	-0.0973842	0.0194791	7.68659e-07	24.987	-0.0203136	0.0136503	0.136712	-0.00199948	0.0161821	0.901663	0.0100979	0.0326994	0.757466
genus	1805	genus.LachnospiraceaeUCG008.id.11328	rs955844	16	84992314		A	C	0.112064	0.0228369	1.80994e-06	24.0731	0.0185526	0.018209	0.308266	0.010186	0.0215202	0.635984	-0.0271855	0.0438245	0.535043
genus	1806	genus.LachnospiraceaeUCG008.id.11328	rs67078837	4	114220647	ENSG00000145362	T	C	-0.0845848	0.0170693	7.68189e-07	24.5489	-0.00412118	0.012802	0.747515	0.00523616	0.0151611	0.729817	0.00180821	0.0307102	0.953048
genus	1807	genus.LachnospiraceaeUCG008.id.11328	rs62277846	2	228100140	ENSG00000169031	C	T	0.102292	0.0212319	1.58892e-06	23.2052	0.00527575	0.0160478	0.742344	-0.00939235	0.0189881	0.62085	0.0212176	0.0384452	0.581023
genus	1808	genus.LachnospiraceaeUCG008.id.11328	rs10801803	1	90818872		G	A	-0.117029	0.0243085	1.40029e-06	23.1712	0.00895197	0.0179934	0.618827	-0.0253641	0.0214233	0.236433	0.0365985	0.0429632	0.394294
genus	1809	genus.LachnospiraceaeUCG008.id.11328	rs61944774	12	129539818		A	G	0.179838	0.0393797	6.34122e-06	20.8484	0.0292123	0.0281607	0.299575	0.0497183	0.0335259	0.138079	-0.115687	0.0677079	0.0875205
genus	1810	genus.LachnospiraceaeUCG008.id.11328	rs75356640	15	31697284		G	A	0.136523	0.0303128	9.83206e-06	20.2781	-0.0110502	0.0191703	0.564327	-0.0108504	0.0228494	0.634882	0.0590291	0.0457082	0.196553
genus	1811	genus.LachnospiraceaeUCG008.id.11328	rs57091572	6	81214803		A	G	-0.110443	0.0235801	2.85822e-06	21.9309	0.00239287	0.0187428	0.898411	-0.0185352	0.0221237	0.402143	0.017765	0.044823	0.691856
genus	1812	genus.Intestinimonas.id.2062	rs11258178	10	13124513		A	G	0.0660742	0.0134139	6.98195e-07	24.2595	0.00334628	0.012648	0.791342	0.0185962	0.0149953	0.214925	0.0367277	0.0303601	0.22638
genus	1813	genus.Intestinimonas.id.2062	rs12226153	11	94364293		A	G	-0.151142	0.0306922	5.12171e-07	24.2449	0.00196245	0.0549571	0.971515	-0.0455807	0.0631712	0.470575	0.0218196	0.132355	0.869056
genus	1814	genus.Intestinimonas.id.2062	rs4784055	16	58818770		T	C	-0.175324	0.038599	8.71812e-07	20.6185	0.0122437	0.0291684	0.674663	0.065886	0.0343544	0.0551315	0.0216477	0.0696581	0.755976
genus	1815	genus.Intestinimonas.id.2062	rs716604	2	6514088		A	G	0.0818068	0.0165992	8.5663e-07	24.2846	-0.00946905	0.0149949	0.527725	-0.0113049	0.0177618	0.524467	0.0489495	0.0359282	0.173064
genus	1816	genus.Intestinimonas.id.2062	rs2930225	16	85327902		G	T	0.0729524	0.0152948	1.34622e-06	22.7466	-0.00880561	0.0149335	0.555423	0.0112288	0.0177121	0.526106	0.0171514	0.0358776	0.632611
genus	1817	genus.Intestinimonas.id.2062	rs7170984	15	93819735		T	C	-0.0658116	0.0140767	2.98356e-06	21.8539	0.0121116	0.0140485	0.388616	0.00123398	0.0166237	0.940827	-0.0118394	0.0336531	0.724982
genus	1818	genus.Intestinimonas.id.2062	rs62240188	3	10611142		G	A	0.130074	0.0267179	2.20308e-06	23.6968	-0.0144039	0.0216418	0.505694	-0.00594903	0.0257946	0.817602	-0.0202255	0.0519213	0.696875
genus	1819	genus.Intestinimonas.id.2062	rs2731794	5	17209391		C	T	0.120632	0.0257529	1.91744e-06	21.9379	0.0341045	0.0347641	0.32658	0.0622168	0.0407144	0.126481	0.0748026	0.0844038	0.375484
genus	1820	genus.Intestinimonas.id.2062	rs10262702	7	66890843		T	C	0.0918017	0.0194885	2.06073e-06	22.1857	0.00848589	0.0191635	0.6579	0.0170429	0.0226954	0.452688	-0.0100868	0.0458297	0.825798
genus	1821	genus.Intestinimonas.id.2062	rs12566247	1	43767569	ENSG00000066056	T	A	0.0637084	0.0135355	2.19054e-06	22.1498	0.00728671	0.0127799	0.568562	0.012356	0.0151135	0.413616	-0.0179938	0.0305889	0.556367
genus	1822	genus.Intestinimonas.id.2062	rs1859797	7	22007303		G	A	0.060368	0.0131793	4.12235e-06	20.9777	-0.018733	0.0126706	0.139286	-0.00631118	0.0150297	0.674548	0.00670072	0.0304383	0.825762
genus	1823	genus.Intestinimonas.id.2062	rs17067892	8	3763540	ENSG00000183117	C	T	0.107194	0.0250013	6.37926e-06	18.3797	-0.0330443	0.0222874	0.138169	-0.0200246	0.0265289	0.450356	0.0304589	0.0536547	0.57025
genus	1824	genus.Intestinimonas.id.2062	rs72982915	2	140898088		C	T	0.183158	0.0402743	4.91157e-06	20.6748	0.000555074	0.0275561	0.983929	-0.0125054	0.0325065	0.700456	0.0296233	0.066064	0.653862
genus	1825	genus.Intestinimonas.id.2062	rs994794	4	114608814	ENSG00000145349	G	C	-0.141905	0.0315074	7.30503e-06	20.2804	-0.0433919	0.0365357	0.234968	0.0626416	0.0428923	0.144169	-0.0941321	0.0875777	0.282446
genus	1826	genus.Intestinimonas.id.2062	rs4113676	20	6218922		A	C	-0.218507	0.0490152	7.41635e-06	19.8607	-0.063194	0.0553247	0.253355	0.0361535	0.0651492	0.578941	-0.0832695	0.133763	0.533603
genus	1827	genus.Intestinimonas.id.2062	rs9823439	3	17187502		T	C	-0.0581947	0.0131455	9.85876e-06	19.5948	0.00798056	0.0127564	0.531571	-0.00382957	0.0150756	0.799476	0.0265184	0.0305478	0.385341
genus	1828	genus.Intestinimonas.id.2062	rs2276760	3	150620956	ENSG00000214237	A	G	-0.0685234	0.0152546	7.84062e-06	20.1746	0.00779135	0.0148109	0.598851	-0.0314185	0.0175052	0.0726842	-0.0427321	0.0354771	0.228398
genus	1829	genus.Intestinimonas.id.2062	rs6934519	6	67200802		C	T	0.0692373	0.0151154	8.56956e-06	20.9784	-0.0215333	0.0144287	0.135595	-0.0160826	0.0170806	0.346413	0.00557055	0.0346186	0.872162
genus	1830	genus.Intestinimonas.id.2062	rs1000888	13	23343542		C	G	-0.0585038	0.013219	9.71299e-06	19.5838	-0.0190218	0.0133959	0.155617	-0.0169017	0.0158486	0.28622	-0.0358845	0.0321284	0.264033
genus	1831	genus.Lachnoclostridium.id.11308	rs6112314	20	19300846	ENSG00000185052	A	C	-0.0561715	0.0108174	2.43212e-07	26.961	0.0174866	0.0133986	0.191858	0.00943628	0.0158332	0.551187	0.0548061	0.03221	0.0888444
genus	1832	genus.Lachnoclostridium.id.11308	rs62285313	3	177470032		A	G	0.0864203	0.0181565	1.58331e-06	22.6524	-0.0125907	0.0215152	0.558411	-0.00876535	0.0253955	0.729978	0.130921	0.0517177	0.0113593
genus	1833	genus.Lachnoclostridium.id.11308	rs78068103	17	13816159		A	G	0.0886199	0.0194248	3.66519e-06	20.8113	-0.00363573	0.0197153	0.853691	0.0254887	0.0233872	0.275777	-0.00405711	0.047096	0.931351
genus	1834	genus.Lachnoclostridium.id.11308	rs615997	3	23037786		T	C	0.0511752	0.0106491	2.02677e-06	23.0913	-0.0146804	0.0126013	0.244024	-0.0208864	0.0149157	0.161425	-0.02842	0.030202	0.346706
genus	1835	genus.Lachnoclostridium.id.11308	rs61915992	12	28169306		A	T	0.0803876	0.0172209	2.6727e-06	21.7879	-0.00254937	0.0178386	0.886359	-0.0172608	0.0213208	0.418186	0.0855855	0.0427549	0.0453096
genus	1836	genus.Lachnoclostridium.id.11308	rs789029	18	1053252		C	T	-0.0641288	0.0137974	3.75328e-06	21.6005	-0.00561279	0.0181426	0.757039	0.00791164	0.0215204	0.713147	0.0276553	0.0437625	0.527427
genus	1837	genus.Lachnoclostridium.id.11308	rs12566975	1	185091351	ENSG00000121486	T	C	-0.0468097	0.0105787	9.57204e-06	19.5776	-0.0146239	0.0126616	0.248098	-0.0155112	0.0149979	0.301032	0.0214058	0.0304107	0.481501
genus	1838	genus.Lachnoclostridium.id.11308	rs1031599	3	66725825		G	T	-0.078627	0.0175644	6.31376e-06	20.0367	-0.0448776	0.0259766	0.0840562	-0.0522592	0.0304916	0.0865486	-0.0783005	0.0627036	0.21176
genus	1839	genus.Lachnoclostridium.id.11308	rs4738679	8	59370320		G	A	-0.0520267	0.011404	4.41754e-06	20.8106	0.00383293	0.0129644	0.767496	-0.00169214	0.0153561	0.912256	0.0370886	0.0310725	0.232629
genus	1840	genus.Lachnoclostridium.id.11308	rs72829893	17	46694541		G	T	0.117472	0.0268103	5.57766e-06	19.1954	-0.0554646	0.0209269	0.00803989	0.011696	0.02454	0.633642	0.0234578	0.049562	0.635998
genus	1841	genus.Lachnoclostridium.id.11308	rs3821998	4	38694566	ENSG00000109787	C	A	-0.0864066	0.0192519	6.72052e-06	20.1417	-0.0203053	0.0205714	0.323612	-0.0194863	0.0244945	0.4263	-0.0042588	0.0492914	0.931148
genus	1842	genus.Lachnoclostridium.id.11308	rs2385421	18	19743455		A	G	0.0746186	0.0180734	7.13717e-06	17.0438	-0.020643	0.019491	0.289552	-0.0179923	0.0231541	0.437119	0.0645497	0.0466629	0.166566
genus	1843	genus.Lachnoclostridium.id.11308	rs1528479	2	167244051		G	A	-0.0497798	0.0111919	9.63976e-06	19.781	-0.0169679	0.0130712	0.194246	-0.0233377	0.0154843	0.131763	-0.0210351	0.0313895	0.502773
genus	1844	genus.Lachnoclostridium.id.11308	rs1997204	12	102046595	ENSG00000196091	T	C	-0.108075	0.0242022	5.97081e-06	19.9378	0.00689538	0.030536	0.821348	-0.0114537	0.0360771	0.750881	0.0129697	0.0732754	0.859509
genus	1845	genus.Lachnoclostridium.id.11308	rs62028349	16	27217620	ENSG00000155666	G	C	0.0469989	0.0105971	9.17043e-06	19.6677	-0.0218282	0.0127758	0.0875326	-0.00879993	0.0151084	0.560262	0.0570818	0.0305546	0.0617362
genus	1846	genus.Lachnospira.id.2004	rs56791201	2	57701660		T	C	0.051823	0.0110697	2.92823e-06	21.9141	-0.0068827	0.0131266	0.600048	-0.000612181	0.0155563	0.968609	-0.00781222	0.0314796	0.804005
genus	1847	genus.Lachnospira.id.2004	rs13157098	5	176802250		A	G	-0.0768058	0.0155312	5.99315e-07	24.4525	0.0387155	0.0171812	0.0242365	0.100351	0.0198322	4.19208e-07	-0.00164059	0.0411144	0.96817
genus	1848	genus.Lachnospira.id.2004	rs4923324	11	25962890		G	A	-0.0617321	0.0133387	2.43593e-06	21.4163	-0.00379319	0.0171957	0.825413	-0.00155836	0.0203314	0.938904	-0.0013904	0.0411559	0.97305
genus	1849	genus.Lachnospira.id.2004	rs4686798	3	186445436	ENSG00000113889	T	C	0.0531826	0.0113747	2.73936e-06	21.8576	0.00858673	0.0131402	0.513453	-0.0115456	0.0155608	0.458109	-0.0619716	0.0314839	0.0490264
genus	1850	genus.Lachnospira.id.2004	rs2326833	6	6893668		C	G	-0.078495	0.017109	4.59648e-06	21.0464	-0.0110595	0.0173171	0.523052	-0.0227244	0.0205463	0.268723	0.00132003	0.0415183	0.974636
genus	1851	genus.Lachnospira.id.2004	rs159484	4	111995627		G	A	0.0794668	0.0176999	6.67622e-06	20.1548	0.0390989	0.0243268	0.108003	-0.0282385	0.0287313	0.325682	0.0837533	0.0586479	0.153272
genus	1852	genus.Lachnospira.id.2004	rs2520509	12	91006514		A	G	0.0519063	0.011578	7.41854e-06	20.0966	0.0177222	0.0139101	0.202646	-0.00336729	0.0164401	0.837712	-0.0224598	0.033329	0.500386
genus	1853	genus.LachnospiraceaeFCS020group.id.11314	rs35035870	11	3248876	ENSG00000184350	T	C	-0.190615	0.0414403	2.62028e-06	21.1503	-0.00786671	0.0324751	0.808596	-0.0126026	0.03831	0.742183	-0.0704462	0.0782585	0.368028
genus	1854	genus.LachnospiraceaeFCS020group.id.11314	rs2862811	3	165996415		T	C	0.0564927	0.0121736	3.91911e-06	21.532	0.00370034	0.0137816	0.788315	0.0185581	0.0162968	0.254807	0.0446683	0.0331316	0.177591
genus	1855	genus.LachnospiraceaeFCS020group.id.11314	rs1254846	10	44346094		G	A	0.105963	0.0232501	5.59664e-06	20.7677	0.0200461	0.0179433	0.263913	-0.00631291	0.0213381	0.767344	-0.0276006	0.0429548	0.520517
genus	1856	genus.LachnospiraceaeFCS020group.id.11314	rs4452603	6	71966268		T	G	0.0604208	0.0135965	8.9819e-06	19.745	-0.0237496	0.0142485	0.095552	-0.00991646	0.0169025	0.557414	-0.0214511	0.0342687	0.531336
genus	1857	genus.LachnospiraceaeFCS020group.id.11314	rs2322265	4	166588085		C	T	-0.0666305	0.0141577	5.20809e-06	22.1463	-0.00955419	0.0143639	0.505952	0.0391754	0.0170318	0.0214403	0.00730272	0.0344134	0.831947
genus	1858	genus.LachnospiraceaeFCS020group.id.11314	rs3999074	10	65563647		G	T	-0.0550587	0.0121847	6.55048e-06	20.4155	0.00294851	0.0126606	0.815848	-0.0157346	0.0150171	0.294741	-0.00843045	0.0303591	0.78125
genus	1859	genus.LachnospiraceaeFCS020group.id.11314	rs10093861	8	121244406	ENSG00000187955	G	A	-0.0568869	0.0121152	3.05624e-06	22.0445	0.0144697	0.0128637	0.260653	0.00843857	0.0152129	0.579101	0.0424893	0.0308232	0.168054
genus	1860	genus.LachnospiraceaeFCS020group.id.11314	rs7249113	19	2571232	ENSG00000176533	G	A	0.0679483	0.0133496	3.72097e-07	25.9034	-0.0113206	0.0138378	0.413306	0.00433989	0.0164029	0.791332	-0.0656132	0.0331128	0.0475346
genus	1861	genus.LachnospiraceaeFCS020group.id.11314	rs12078956	1	35328576		C	G	0.106101	0.0222904	2.15431e-06	22.6535	-0.00171101	0.0203909	0.933128	-0.0161047	0.024245	0.506533	0.0217364	0.0488757	0.656517
genus	1862	genus.LachnospiraceaeFCS020group.id.11314	rs369444	16	23631307	ENSG00000083093	C	G	0.125481	0.0259008	3.14826e-06	23.4673	0.0455301	0.0244007	0.0620497	0.0115006	0.0290375	0.692062	-0.0259901	0.0583848	0.65621
genus	1863	genus.LachnospiraceaeFCS020group.id.11314	rs72793667	2	53946431	ENSG00000115239	A	G	-0.116881	0.0246589	1.63421e-06	22.463	-0.0658024	0.0326568	0.0439076	0.00729943	0.0383341	0.848983	-0.0466926	0.0788215	0.553594
genus	1864	genus.LachnospiraceaeFCS020group.id.11314	rs1363769	19	17865305	ENSG00000130475	T	C	-0.200628	0.0449372	1.58163e-06	19.9218	-0.048661	0.0362089	0.178982	-0.0618947	0.042029	0.140841	-0.161677	0.0872211	0.0637896
genus	1865	genus.LachnospiraceaeFCS020group.id.11314	rs113859143	5	109403564		G	C	-0.108906	0.0242055	2.5545e-06	20.2401	-0.0255439	0.0272857	0.349189	0.0282247	0.0324129	0.383871	0.0475931	0.0652586	0.465819
genus	1866	genus.LachnospiraceaeFCS020group.id.11314	rs9788306	13	40419314		C	T	-0.062804	0.0130744	1.38618e-06	23.071	0.0122872	0.0139744	0.379256	-0.0264935	0.0165331	0.109056	0.0168396	0.0334668	0.614844
genus	1867	genus.LachnospiraceaeFCS020group.id.11314	rs9919338	1	118425334	ENSG00000196505	G	C	-0.0553339	0.0120621	4.90667e-06	21.0413	-0.0152199	0.0127079	0.231044	0.00631964	0.0150458	0.674466	-0.0500298	0.0304454	0.100329
genus	1868	genus.LachnospiraceaeFCS020group.id.11314	rs9308097	4	165786478		A	G	0.055381	0.0123659	7.4729e-06	20.0541	-0.0265422	0.0126348	0.0356656	-0.0111405	0.0149503	0.456169	-0.0486089	0.0302992	0.108648
genus	1869	genus.LachnospiraceaeNC2004group.id.11316	rs12208226	6	22725908		C	A	-0.154739	0.0340372	9.7484e-06	20.6603	0.00265582	0.020405	0.896443	-0.00338087	0.0243522	0.889583	0.0326316	0.04897	0.505182
genus	1870	genus.LachnospiraceaeNC2004group.id.11316	rs3756315	5	149544722		A	G	-0.0883469	0.0188397	3.32583e-06	21.9836	0.00665253	0.0138204	0.630265	-0.0337777	0.0163593	0.0389484	-0.0329195	0.0330944	0.319875
genus	1871	genus.LachnospiraceaeNC2004group.id.11316	rs6116753	20	5330700		G	A	0.0994748	0.0209139	2.9225e-06	22.616	-0.0152183	0.0165352	0.357387	-0.00444172	0.0195149	0.819952	-0.0708192	0.0395881	0.0736309
genus	1872	genus.LachnospiraceaeNC2004group.id.11316	rs12127733	1	234157721	ENSG00000183780	G	A	0.115182	0.0246006	3.10594e-06	21.9146	-0.00726554	0.0164749	0.659209	-0.0147213	0.0194885	0.450017	-0.00448542	0.0395747	0.909761
genus	1873	genus.LachnospiraceaeNC2004group.id.11316	rs17067076	18	58229086		G	A	-0.154631	0.0352194	5.61206e-06	19.268	0.00650347	0.019706	0.741382	-0.0140836	0.0233814	0.546947	0.0281658	0.0471429	0.550203
genus	1874	genus.LachnospiraceaeNC2004group.id.11316	rs1331592	9	122239986		C	G	0.0948806	0.0208369	5.34359e-06	20.7278	-0.017329	0.0148797	0.244178	0.00402146	0.0176271	0.819536	-0.0344566	0.0355846	0.332894
genus	1875	genus.LachnospiraceaeNC2004group.id.11316	rs1928659	9	29334137		T	C	0.102522	0.0226445	6.17241e-06	20.4904	-0.0065095	0.0157482	0.679351	0.00765552	0.0186559	0.681547	-0.0259306	0.0378051	0.492774
genus	1876	genus.LachnospiraceaeNC2004group.id.11316	rs1929743	13	76829562		T	C	0.0837206	0.0190318	9.0551e-06	19.3449	-0.000947709	0.0133588	0.943444	-0.0231261	0.0158076	0.143475	0.0283368	0.0319599	0.375274
genus	1877	genus.LachnospiraceaeNC2004group.id.11316	rs12863463	13	47512191		G	A	-0.156365	0.0345372	6.03984e-06	20.4903	-0.0130012	0.0237139	0.58352	0.010586	0.0280577	0.705955	-0.0287294	0.0568901	0.61356
genus	1878	genus.LachnospiraceaeNC2004group.id.11316	rs117467633	17	21157406		T	C	-0.169687	0.0383169	9.13317e-06	19.6042	-0.0582039	0.0330265	0.0780117	0.0105788	0.0386574	0.784348	-0.0466682	0.0792643	0.556018
genus	1879	genus.LachnospiraceaeND3007group.id.11317	rs9932954	16	1100633		A	G	-0.0561864	0.0115984	1.24882e-06	23.4643	0.00553782	0.013413	0.679701	0.0112564	0.0158294	0.477016	0.00968429	0.0320923	0.762832
genus	1880	genus.LachnospiraceaeND3007group.id.11317	rs72776675	10	14137663	ENSG00000151474	T	C	-0.0647067	0.014797	8.71689e-06	19.1203	-0.0349705	0.0168124	0.0375215	0.0137084	0.0199708	0.492448	-0.0501131	0.0402905	0.213576
genus	1881	genus.LachnospiraceaeND3007group.id.11317	rs2861203	3	172950553		G	A	0.0572304	0.0127279	7.36931e-06	20.2155	0.0139971	0.0138726	0.312987	0.0106623	0.0163887	0.515313	-0.00957255	0.0332875	0.773674
genus	1882	genus.LachnospiraceaeNK4A136group.id.11319	rs12362320	11	3922055	ENSG00000167323	G	C	0.0573168	0.0115466	8.04224e-07	24.6378	-0.0122616	0.0128211	0.338893	-0.00192932	0.0151901	0.898931	-0.0199356	0.030731	0.516525
genus	1883	genus.LachnospiraceaeNK4A136group.id.11319	rs954878	1	54578401		A	G	-0.0520656	0.0109082	1.78203e-06	22.7795	-0.00369328	0.0130955	0.777924	0.0092608	0.0154993	0.550175	-0.00314456	0.0314002	0.92023
genus	1884	genus.LachnospiraceaeNK4A136group.id.11319	rs7832116	8	4842929	ENSG00000183117	A	G	-0.0714756	0.0151703	3.57084e-06	22.1961	-0.00743312	0.0189602	0.695029	0.0177352	0.022364	0.427766	0.0623997	0.0452038	0.167461
genus	1885	genus.LachnospiraceaeNK4A136group.id.11319	rs7616165	3	190415145		G	T	-0.230542	0.0483465	2.77391e-06	22.7279	-0.0869441	0.0412833	0.0352014	-0.0169373	0.0473955	0.720822	-0.138903	0.0984832	0.158416
genus	1886	genus.LachnospiraceaeNK4A136group.id.11319	rs76193507	3	161749981		A	G	-0.22973	0.0499776	2.9309e-06	21.1175	-0.0063792	0.0224164	0.775968	0.0115484	0.0267406	0.665839	-0.0648627	0.0537398	0.227441
genus	1887	genus.LachnospiraceaeNK4A136group.id.11319	rs11263806	17	35240097		A	G	-0.0524615	0.0116758	5.06517e-06	20.1864	0.0168033	0.0133333	0.207577	0.0253742	0.0157996	0.108273	-0.00347102	0.0319538	0.913499
genus	1888	genus.LachnospiraceaeNK4A136group.id.11319	rs73044693	19	51256120		A	G	-0.10758	0.0229884	3.57256e-06	21.8965	-0.019321	0.0250772	0.441027	0.0219993	0.0293413	0.453391	-0.0065538	0.0602299	0.913351
genus	1889	genus.LachnospiraceaeNK4A136group.id.11319	rs160061	5	6116659		A	G	0.0513831	0.0108094	2.12198e-06	22.5936	-0.0226547	0.012641	0.0731072	0.00813797	0.0149661	0.586607	-0.0123958	0.0302976	0.682441
genus	1890	genus.LachnospiraceaeNK4A136group.id.11319	rs7073658	10	62175024		T	G	-0.0499621	0.0109693	5.2691e-06	20.7432	0.00853402	0.0126602	0.500259	-0.0070445	0.0149842	0.638263	-0.0575466	0.0303588	0.058019
genus	1891	genus.LachnospiraceaeNK4A136group.id.11319	rs68104925	14	100177681	ENSG00000036530	T	C	-0.0549104	0.0115385	2.36779e-06	22.6443	0.0102222	0.0137059	0.455773	0.0200757	0.0162388	0.216353	0.0316934	0.0327965	0.333861
genus	1892	genus.LachnospiraceaeNK4A136group.id.11319	rs12611395	19	21806125		A	G	-0.0902532	0.0199652	5.83039e-06	20.4326	0.0168927	0.0206167	0.412574	-0.029017	0.0243884	0.234131	-0.0454233	0.0494764	0.358577
genus	1893	genus.LachnospiraceaeNK4A136group.id.11319	rs2880566	17	30016653		T	C	0.0599578	0.0134693	5.61428e-06	19.8132	0.00846062	0.0179157	0.636752	0.0298004	0.0211348	0.158535	-0.0301851	0.0429339	0.482018
genus	1894	genus.LachnospiraceaeNK4A136group.id.11319	rs28540839	8	84735080		A	C	0.0508285	0.0110591	9.34319e-06	21.1214	0.000728318	0.0126284	0.954009	0.014239	0.0149476	0.340793	0.025188	0.0303083	0.40594
genus	1895	genus.LachnospiraceaeNK4A136group.id.11319	rs59805249	5	90289997	ENSG00000164199	T	C	0.0936162	0.0207982	9.45385e-06	20.2578	0.0138717	0.0217443	0.523509	-0.00660395	0.0259276	0.798949	-0.00975382	0.0517971	0.850635
genus	1896	genus.LachnospiraceaeNK4A136group.id.11319	rs10952110	7	8497922	ENSG00000122584	G	T	0.0487709	0.0109614	9.08113e-06	19.794	-0.0240938	0.0127425	0.0586489	-0.0110807	0.0150909	0.462789	0.00235131	0.0305542	0.938659
genus	1897	genus.LachnospiraceaeNK4A136group.id.11319	rs4955932	3	55181375		T	C	-0.0492283	0.0109388	7.05426e-06	20.2508	-0.00722387	0.0130625	0.580246	0.0136995	0.0154437	0.375046	-0.0479716	0.0313132	0.125523
genus	1898	genus.Parabacteroides.id.954	rs60884758	9	2217340		C	T	-0.0702667	0.0142249	5.70689e-07	24.3978	-0.00136396	0.0164808	0.934042	0.0248337	0.0195844	0.204785	0.0260598	0.0395089	0.509515
genus	1899	genus.Parabacteroides.id.954	rs3860755	5	169360155	ENSG00000204767	G	C	0.0558784	0.0116625	1.71325e-06	22.954	0.00312544	0.0135346	0.817375	0.0170431	0.0160499	0.288288	0.0338498	0.032488	0.297451
genus	1900	genus.Parabacteroides.id.954	rs4236095	6	47368687		G	A	0.0761961	0.0157042	1.93145e-06	23.5387	0.0464806	0.0208773	0.0259896	0.0483974	0.0245975	0.0491168	0.0304164	0.0500752	0.543576
genus	1901	genus.Parabacteroides.id.954	rs115602804	3	191572365		G	A	0.10308	0.0222736	1.93059e-06	21.4149	0.0149639	0.0204238	0.46376	-0.0143613	0.0243506	0.555344	-0.00385855	0.0487652	0.936933
genus	1902	genus.Parabacteroides.id.954	rs7298818	12	56396953	ENSG00000139531	C	T	0.0888832	0.0200902	8.53629e-06	19.5712	-0.0110141	0.0208133	0.596677	0.0074734	0.0247044	0.762262	-0.0183261	0.0500537	0.714269
genus	1903	genus.Parabacteroides.id.954	rs6657302	1	85585609	ENSG00000162643	T	C	-0.10452	0.0225521	9.75699e-06	21.4768	-0.0379153	0.0259212	0.143546	-0.0363235	0.0308816	0.239507	0.0296744	0.0618709	0.631499
genus	1904	genus.Parabacteroides.id.954	rs11965579	6	165969505	ENSG00000112541	G	C	0.162824	0.0381863	8.86592e-06	18.1718	0.0159015	0.0436388	0.715566	-0.0602666	0.051812	0.244757	-0.193195	0.10378	0.0626628
genus	1905	genus.Parabacteroides.id.954	rs72893646	2	38037203		A	T	-0.0715594	0.0156668	8.83391e-06	20.8604	-0.0324605	0.0188872	0.0856781	0.0103184	0.0221944	0.641994	-0.0224899	0.0453458	0.619919
genus	1906	genus.Paraprevotella.id.962	rs2081023	5	174606261		A	G	-0.122561	0.0236507	2.638e-07	26.8468	-0.00401482	0.0181319	0.824763	-0.00441074	0.0214855	0.837346	-0.00422872	0.0434058	0.922391
genus	1907	genus.Paraprevotella.id.962	rs9900242	17	69135631		A	G	-0.0852967	0.0175212	1.14068e-06	23.6926	0.00352952	0.0132946	0.790635	0.0291187	0.0157256	0.0640737	0.0121883	0.0319377	0.702737
genus	1908	genus.Paraprevotella.id.962	rs9602779	13	86162420		A	C	-0.106692	0.0220263	6.92746e-07	23.4561	0.00473673	0.0147391	0.747928	0.00693476	0.0174384	0.690873	0.00299706	0.035291	0.932322
genus	1909	genus.Paraprevotella.id.962	rs140997932	3	149298792	ENSG00000018408	T	C	-0.162376	0.0354178	2.11119e-06	21.0115	-0.0161506	0.0276035	0.558487	-0.0248917	0.0326565	0.445924	-0.00721201	0.0660067	0.912995
genus	1910	genus.Paraprevotella.id.962	rs145020347	11	114526679		A	G	-0.12465	0.0262323	4.03009e-06	22.5727	-0.013886	0.0180257	0.441095	-0.0377626	0.0211333	0.0739571	-0.0389368	0.0432946	0.368469
genus	1911	genus.Paraprevotella.id.962	rs4767113	12	114131978		C	T	0.0882466	0.018382	2.14357e-06	23.0402	-0.013146	0.0134783	0.329386	0.0236096	0.0159735	0.139395	0.0635701	0.0323257	0.0492357
genus	1912	genus.Paraprevotella.id.962	rs3008582	1	195971173		T	C	0.10572	0.0227246	4.35989e-06	21.6373	-0.0134245	0.015936	0.399562	-0.00601502	0.019046	0.752142	-0.0196883	0.0382211	0.606472
genus	1913	genus.Paraprevotella.id.962	rs4756632	11	41079703	ENSG00000148948	G	T	-0.138905	0.0289897	3.81747e-06	22.9525	-0.0101807	0.0187228	0.586608	0.0194028	0.0222133	0.382404	-0.0875943	0.044805	0.0505813
genus	1914	genus.Paraprevotella.id.962	rs10842464	12	25249743	ENSG00000118308	T	C	-0.0758215	0.0172568	6.59715e-06	19.2994	0.00148996	0.0137902	0.91396	-0.00028669	0.0163225	0.985987	0.0112287	0.0331452	0.734779
genus	1915	genus.Paraprevotella.id.962	rs3801748	7	81759508	ENSG00000153956	G	A	0.0779721	0.0171691	5.20177e-06	20.6187	-0.0100191	0.0131477	0.446034	-0.0221394	0.0155482	0.15447	-0.0197888	0.0314976	0.529831
genus	1916	genus.Paraprevotella.id.962	rs7240324	18	69623804		T	G	-0.10229	0.0226948	5.95902e-06	20.3091	-0.0013219	0.0146633	0.928168	-0.0524903	0.0174597	0.00264387	0.0304482	0.0351576	0.386464
genus	1917	genus.Paraprevotella.id.962	rs17109926	12	71978728	ENSG00000139292	A	G	-0.0988335	0.0216172	6.75279e-06	20.8973	0.00122979	0.0141706	0.930843	0.0420434	0.0168334	0.0125032	0.0308871	0.0339828	0.3634
genus	1918	genus.Paraprevotella.id.962	rs17785622	6	83459314		A	G	0.248065	0.0524304	1.92659e-06	22.3718	0.0540734	0.0328415	0.0996621	-0.01302	0.0387873	0.737116	0.000664187	0.0793075	0.993318
genus	1919	genus.LachnospiraceaeUCG010.id.11330	rs11192447	10	83848397	ENSG00000185737	A	G	0.126592	0.024345	4.68957e-07	27.0349	0.0133976	0.0291757	0.646087	-0.0324842	0.0343637	0.344503	-0.0844503	0.06988	0.226853
genus	1920	genus.LachnospiraceaeUCG010.id.11330	rs9981767	21	44079875	ENSG00000160191	A	C	0.0655062	0.0131994	9.96373e-07	24.6256	0.00567157	0.0145476	0.696638	0.0128898	0.0171804	0.453099	-0.0182818	0.0349309	0.600716
genus	1921	genus.LachnospiraceaeUCG010.id.11330	rs74315802	14	29872341		G	T	0.0867262	0.0183477	3.19006e-06	22.3393	-0.0259232	0.0164794	0.115704	-0.0185335	0.0194581	0.340853	0.0845823	0.0394593	0.0320701
genus	1922	genus.LachnospiraceaeUCG010.id.11330	rs12346653	9	92267239		C	T	0.0657686	0.0139569	2.70321e-06	22.2019	0.0149414	0.0155048	0.335213	0.010399	0.0183938	0.571831	0.0511488	0.0372345	0.169537
genus	1923	genus.LachnospiraceaeUCG010.id.11330	rs10414815	19	42586245		T	C	0.10453	0.0230253	4.23977e-06	20.606	-0.0151545	0.0305658	0.620036	0.0415118	0.0358286	0.24661	0.0886777	0.0737255	0.22905
genus	1924	genus.LachnospiraceaeUCG010.id.11330	rs72761829	1	224897491	ENSG00000143786	A	T	0.111884	0.0238893	2.57651e-06	21.9306	-0.0064199	0.0222482	0.772919	-0.00731053	0.0264868	0.782543	-0.0128306	0.0532576	0.80962
genus	1925	genus.LachnospiraceaeUCG010.id.11330	rs72894958	2	185864784		C	T	0.222263	0.0486425	5.68428e-06	20.869	-0.0303228	0.0424687	0.475225	0.0275209	0.0502196	0.583684	-0.180533	0.10226	0.0774908
genus	1926	genus.LachnospiraceaeUCG010.id.11330	rs336138	5	8146371		G	T	0.0779543	0.0171865	7.48417e-06	20.5701	-0.0397291	0.0198035	0.0448384	-0.0157994	0.0233708	0.499021	0.0625105	0.0475121	0.188283
genus	1927	genus.LachnospiraceaeUCG010.id.11330	rs4576377	7	81410263		A	C	-0.0572001	0.0127043	7.63056e-06	20.2687	-0.0113799	0.0130787	0.384243	0.0306601	0.0155428	0.0485389	-0.0422691	0.0313941	0.178173
genus	1928	genus.LachnospiraceaeUCG010.id.11330	rs2833528	21	33193567		C	T	-0.0562148	0.0127763	9.9199e-06	19.3564	-0.0217404	0.0131014	0.0970354	0.0124642	0.0154696	0.420403	-0.0345957	0.0313865	0.270354
genus	1929	genus.LachnospiraceaeUCG010.id.11330	rs2153460	9	85576178		A	T	-0.0684038	0.0156562	9.17312e-06	19.0864	0.0154761	0.0170047	0.362765	-2.32831e-05	0.0201639	0.999079	0.00308392	0.0407182	0.939627
genus	1930	genus.LachnospiraceaeUCG010.id.11330	rs17730011	6	84772845	ENSG00000135324	G	A	-0.0702357	0.015706	7.84597e-06	19.9948	-0.0187305	0.0153596	0.222667	0.00594954	0.0182442	0.744345	-0.0291715	0.0367979	0.427924
genus	1931	genus.Lactobacillus.id.1837	rs921925	19	6928017	ENSG00000174837	A	C	0.0985077	0.0203229	9.71665e-07	23.4879	0.0108529	0.0154801	0.483249	-0.00731558	0.0182518	0.688557	-0.0100346	0.0370841	0.786705
genus	1932	genus.Lactobacillus.id.1837	rs16861661	1	18501459	ENSG00000117154	G	A	-0.183147	0.038148	1.2781e-06	23.0405	-0.0294801	0.0255099	0.247832	-0.0308403	0.0303926	0.310235	-0.0613021	0.0609029	0.314149
genus	1933	genus.Lactobacillus.id.1837	rs768253	8	69010103	ENSG00000046889	T	G	-0.079195	0.0171791	4.2477e-06	21.2456	0.000135921	0.0127092	0.991467	-0.0265497	0.0150595	0.0779022	-0.0578437	0.0304596	0.0575599
genus	1934	genus.Lactobacillus.id.1837	rs328312	16	73890910		T	A	0.0815092	0.0169441	1.40618e-06	23.134	0.00522354	0.0126713	0.680169	0.00299173	0.015008	0.841995	-0.0522867	0.0303728	0.0851609
genus	1935	genus.Lactobacillus.id.1837	rs6092149	20	54192992		A	T	-0.0801344	0.017149	3.29042e-06	21.8292	0.0187361	0.0127984	0.14321	0.0169867	0.0151323	0.261631	-0.0230476	0.0306913	0.452683
genus	1936	genus.Lactobacillus.id.1837	rs77478751	3	173151665	ENSG00000169760	A	G	-0.219886	0.0475759	7.32705e-06	21.3493	0.019641	0.0196675	0.317963	-0.0107621	0.0233212	0.64446	0.0097153	0.0470911	0.83655
genus	1937	genus.Lactobacillus.id.1837	rs1530559	2	135755629	ENSG00000176601	G	A	0.0804001	0.0178207	4.93109e-06	20.3484	0.0113864	0.0127055	0.370156	-0.0230764	0.0150843	0.12606	-0.043512	0.0305201	0.15396
genus	1938	genus.Lactobacillus.id.1837	rs62314653	4	109896462	ENSG00000188517	C	A	0.187692	0.0394585	2.24383e-06	22.6185	-0.00933159	0.0268831	0.728502	-0.0211438	0.0317947	0.506045	0.0336848	0.064216	0.599893
genus	1939	genus.Lactobacillus.id.1837	rs7399658	13	23834968	ENSG00000102683	G	A	-0.107134	0.0221883	3.12099e-06	23.3063	-0.023875	0.0164399	0.146428	-0.0213777	0.019514	0.273293	-0.0121875	0.0392667	0.756275
genus	1940	genus.Lactobacillus.id.1837	rs12693845	2	199312684		C	T	-0.0805447	0.0177429	8.9632e-06	20.6016	0.00972777	0.0130108	0.454661	0.0125419	0.015432	0.416378	-0.0157331	0.0311951	0.614019
genus	1941	genus.Lactococcus.id.1851	rs55910161	10	71518643		C	T	0.146426	0.0307367	2.36214e-06	22.6827	0.0233454	0.0201602	0.246866	0.0277185	0.0238763	0.245674	0.0146438	0.0482831	0.761669
[truncated: 534 more rows]

## Sheet: Supplementary Table 2
Supplementary Table 2: Horizontal pleiotropy analysis for IVs of GM taxa associated with atopic dermatitis, psoriasis, and rosacea
[truncated: 26 more rows]

[truncated: 2 more sheets: Supplementary Table 3, Supplementary Table 4]
